# Supplementary material for: Biogeographic implication of temperature-induced plant cell wall lignification
Source: Commun Biol. 2022 Jul 29;5:767. doi: 10.1038/s42003-022-03732-y (PMC9338036; doi:10.1038/s42003-022-03732-y)
Supplement: Supplementary file 3 — Supplementary Data 1 [file 42003_2022_3732_MOESM3_ESM.xlsx]

## Sheet: Lignin dataset
name	Family	LifeForm	PlantH	DCWL	longitude	latitude	Elevation	BIO01	BIO02	BIO03	BIO04	BIO05	BIO06	BIO07	BIO08	BIO09	BIO10	BIO11	BIO12
Fagus orientalis	Fagaceae	Trubs	3800	0.745	10.0953	53.6667	31	84	79	31	6251	222	-27	249	163	36	163	4	741
Fagus orientalis	Fagaceae	Trubs	3800	0.745	4.454	50.752	121	98	82	35	5636	224	-10	234	65	60	168	25	831
Fagus orientalis	Fagaceae	Trubs	3800	0.745	9.67526	51.328	376	78	80	32	6201	212	-35	247	156	34	156	-3	796
Fagus orientalis	Fagaceae	Trubs	3800	0.745	39.7411	43.7624	622	109	85	32	6324	248	-13	261	47	56	190	30	1252
Fagus orientalis	Fagaceae	Trubs	3800	0.745	41.878	41.6679	820	102	100	35	6584	249	-34	283	73	89	183	16	1273
Fagus orientalis	Fagaceae	Trubs	3800	0.745	21.9714	40.7111	846	103	111	34	7186	277	-42	319	63	189	194	9	550
Fagus orientalis	Fagaceae	Trubs	3800	0.745	44.7024	42.1643	1052	86	108	33	7671	253	-69	322	162	-15	182	-15	926
Fagus orientalis	Fagaceae	Trubs	3800	0.745	40.3162	43.651	1359	70	95	34	6507	219	-60	279	131	-10	152	-13	1089
Fagus orientalis	Fagaceae	Trubs	3800	0.745	43.4998	41.7427	1675	45	117	36	7151	212	-110	322	78	-49	133	-49	747
Fagus orientalis	Fagaceae	Trubs	3800	0.745	43.5046	41.7321	1862	37	117	36	7076	202	-117	319	68	-57	123	-57	777
Cordia alliodora	Boraginaceae	Trubs	3200	0.952	-106.474	23.2913	6	248	98	55	3178	325	147	178	284	233	284	207	775
Cordia alliodora	Boraginaceae	Trubs	3200	0.952	-106.443	23.299	31	248	100	55	3182	326	146	180	284	234	284	207	792
Cordia alliodora	Boraginaceae	Trubs	3200	0.952	-106.853	23.8545	44	254	137	59	3486	354	124	230	292	243	294	208	557
Cordia alliodora	Boraginaceae	Trubs	3200	0.952	-73.4125	4.49803	555	246	100	80	684	312	188	124	238	252	255	237	4560
Cordia alliodora	Boraginaceae	Trubs	3200	0.952	-89.2469	13.6694	787	227	131	75	775	317	144	173	228	220	238	217	1921
Cordia alliodora	Boraginaceae	Trubs	3200	0.952	-76.2407	4.32859	1350	212	107	92	287	272	156	116	208	213	215	208	1353
Cordia alliodora	Boraginaceae	Trubs	3200	0.952	-89.3976	14.4059	1402	195	105	71	1008	274	127	147	199	182	207	181	1662
Cordia alliodora	Boraginaceae	Trubs	3200	0.952	-76.286	4.31625	1647	195	100	94	276	250	144	106	191	196	197	191	1544
Liriodendron tulipifera	Magnoliaceae	Trubs	3000	0.959	-79.7406	33.0409	16	182	111	37	6563	320	27	293	263	145	263	94	1279
Liriodendron tulipifera	Magnoliaceae	Trubs	3000	0.959	-73.9675	40.8776	26	116	97	28	8808	294	-52	346	104	1	228	1	1164
Liriodendron tulipifera	Magnoliaceae	Trubs	3000	0.959	-74.4455	40.6079	27	111	119	32	8718	298	-66	364	214	-4	222	-4	1203
Liriodendron tulipifera	Magnoliaceae	Trubs	3000	0.959	-73.8755	40.8664	29	118	92	27	8739	292	-47	339	103	4	229	4	1141
Liriodendron tulipifera	Magnoliaceae	Trubs	3000	0.959	-74.4884	40.6152	66	108	119	32	8713	295	-70	365	211	-8	218	-8	1212
Liriodendron tulipifera	Magnoliaceae	Trubs	3000	0.959	-77.917	38.014	135	131	128	36	8060	304	-46	350	232	24	232	24	1089
Liriodendron tulipifera	Magnoliaceae	Trubs	3000	0.959	-85.687	37.8777	179	133	127	34	8544	313	-50	363	131	196	239	18	1207
Liriodendron tulipifera	Magnoliaceae	Trubs	3000	0.959	-87.8537	42.1216	207	92	101	26	9840	281	-100	381	214	-40	214	-40	904
Liriodendron tulipifera	Magnoliaceae	Trubs	3000	0.959	-74.8516	40.7563	289	89	121	33	8693	275	-91	366	177	-15	198	-27	1262
Liriodendron tulipifera	Magnoliaceae	Trubs	3000	0.959	-79.8717	39.103	723	91	125	36	8078	262	-85	347	172	102	191	-18	1309
Populus nigra	Salicaceae	Trubs	3000	0.808	8.7163	52.8449	40	87	80	33	5917	216	-20	236	161	42	161	11	755
Populus nigra	Salicaceae	Trubs	3000	0.808	6.26229	51.3433	54	99	78	33	5740	225	-5	230	171	58	171	25	792
Populus nigra	Salicaceae	Trubs	3000	0.808	2.04368	41.3885	164	160	71	32	5220	277	60	217	170	228	229	97	621
Populus nigra	Salicaceae	Trubs	3000	0.808	9.3967	48.8615	360	91	87	33	6420	232	-29	261	171	19	171	7	702
Populus nigra	Salicaceae	Trubs	3000	0.808	10.1596	48.9053	486	81	84	32	6570	224	-38	262	163	7	163	-5	729
Populus nigra	Salicaceae	Trubs	3000	0.808	10.1334	48.7324	562	77	84	32	6554	220	-42	262	159	4	159	-9	774
Populus nigra	Salicaceae	Trubs	3000	0.808	-3.71	40.5	663	137	102	34	6615	308	14	294	94	226	226	56	445
Populus nigra	Salicaceae	Trubs	3000	0.808	168.663	-45.0312	713	80	104	46	4243	203	-23	226	79	22	133	22	1134
Cordia africana	Boraginaceae	Trubs	3000	0.964	55.4767	-21.3147	182	226	61	50	2239	288	168	120	255	203	255	198	1206
Cordia africana	Boraginaceae	Trubs	3000	0.964	-48.9	-23.0833	810	200	128	66	2236	289	96	193	227	171	227	171	1296
Cordia africana	Boraginaceae	Trubs	3000	0.964	9.72	5.083	1464	188	94	77	898	257	135	122	175	195	199	175	2223
Aesculus flava	Hippocastaneaceae	Trubs	2800	0.724	-73.871	40.8688	22	118	91	26	8717	291	-47	338	103	4	229	4	1133
Aesculus flava	Hippocastaneaceae	Trubs	2800	0.724	-76.6982	39.3066	107	126	116	32	8670	310	-49	359	215	13	237	13	1118
Aesculus flava	Hippocastaneaceae	Trubs	2800	0.724	-78.7327	35.8184	128	152	125	37	7557	315	-17	332	247	106	247	52	1138
Aesculus flava	Hippocastaneaceae	Trubs	2800	0.724	-82.2453	39.626	300	103	128	34	8785	289	-84	373	193	-16	212	-16	1029
Aesculus flava	Hippocastaneaceae	Trubs	2800	0.724	-84.9455	36.7078	364	129	128	36	7928	298	-50	348	208	187	227	21	1339
Aesculus flava	Hippocastaneaceae	Trubs	2800	0.724	-82.5012	36.5411	402	135	132	38	7799	305	-37	342	214	141	232	31	1102
Aesculus flava	Hippocastaneaceae	Trubs	2800	0.724	-82.0257	36.0691	1034	102	125	39	7036	257	-62	319	172	24	189	8	1406
Populus tremula	Salicaceae	Trubs	2800	0.727	11.3789	53.9735	5	85	65	27	6243	210	-28	238	165	32	165	7	610
Populus tremula	Salicaceae	Trubs	2800	0.727	4.35	52.15	9	95	60	29	5248	206	2	204	108	48	161	31	781
Populus tremula	Salicaceae	Trubs	2800	0.727	17.5526	59.855	37	56	71	25	7502	208	-76	284	142	-6	154	-38	558
Populus tremula	Salicaceae	Trubs	2800	0.727	10.5676	52.9491	49	86	84	32	6363	229	-28	257	168	39	168	4	632
Populus tremula	Salicaceae	Trubs	2800	0.727	20.3437	63.8159	52	26	85	24	8979	206	-139	345	130	-45	144	-88	578
Populus tremula	Salicaceae	Trubs	2800	0.727	16.2599	58.8803	63	63	75	26	7132	218	-63	281	146	4	158	-25	582
Populus tremula	Salicaceae	Trubs	2800	0.727	40.4392	56.1782	146	44	80	21	10488	237	-140	377	175	-81	175	-93	609
Populus tremula	Salicaceae	Trubs	2800	0.727	10.9636	49.1273	416	83	89	32	6755	232	-42	274	168	7	168	-6	710
Populus tremula	Salicaceae	Trubs	2800	0.727	10.1334	48.7324	562	77	84	32	6554	220	-42	262	159	4	159	-9	774
Ulmus minor	Ulmaceae	Trubs	2700	0.973	16.4094	56.4247	5	78	62	25	6557	213	-32	245	157	21	163	-3	507
Ulmus minor	Ulmaceae	Trubs	2700	0.973	26.2905	39.1677	18	168	80	32	5967	305	61	244	111	247	247	97	607
Ulmus minor	Ulmaceae	Trubs	2700	0.973	27.4466	37.5946	27	176	109	38	6242	335	50	285	100	258	258	100	710
Ulmus minor	Ulmaceae	Trubs	2700	0.973	17.6885	59.8296	32	58	69	24	7499	210	-72	282	144	-4	157	-35	551
Ulmus minor	Ulmaceae	Trubs	2700	0.973	174.854	-36.8579	33	152	82	47	3109	242	68	174	112	177	193	112	1252
Ulmus minor	Ulmaceae	Trubs	2700	0.973	8.87694	36.9661	57	180	99	39	5518	319	70	249	113	249	254	113	830
Ulmus minor	Ulmaceae	Trubs	2700	0.973	8.51063	49.3965	97	103	86	32	6488	248	-15	263	185	31	185	19	655
Ulmus minor	Ulmaceae	Trubs	2700	0.973	5.48117	50.7423	129	94	77	34	5543	218	-7	225	165	55	165	24	859
Ulmus minor	Ulmaceae	Trubs	2700	0.973	35.1136	32.6397	136	198	99	42	5256	315	80	235	130	258	261	130	565
Ulmus minor	Ulmaceae	Trubs	2700	0.973	35.3709	32.9029	298	199	99	41	5377	324	84	240	130	261	263	129	618
Ulmus minor	Ulmaceae	Trubs	2700	0.973	10.1596	48.9053	486	81	84	32	6570	224	-38	262	163	7	163	-5	729
Ulmus minor	Ulmaceae	Trubs	2700	0.973	35.7075	33.0598	500	184	106	40	5752	322	61	261	108	251	252	108	567
Ulmus minor	Ulmaceae	Trubs	2700	0.973	10.2637	48.9094	549	77	84	32	6578	220	-42	262	160	4	160	-9	763
Ulmus minor	Ulmaceae	Trubs	2700	0.973	10.1334	48.7324	562	77	84	32	6554	220	-42	262	159	4	159	-9	774
Ulmus minor	Ulmaceae	Trubs	2700	0.973	-3.77	40.4	666	138	103	34	6623	309	14	295	95	226	226	56	447
Ulmus minor	Ulmaceae	Trubs	2700	0.973	35.8185	33.0196	804	163	103	38	6045	302	37	265	83	234	234	83	583
Aesculus turbinata	Hippocastaneaceae	Trubs	2600	0.733	140.714	41.771	9	91	80	24	8464	257	-65	322	201	20	201	-17	1175
Aesculus turbinata	Hippocastaneaceae	Trubs	2600	0.733	139.588	35.6069	26	153	83	27	7488	305	0	305	223	58	250	58	1477
Aesculus turbinata	Hippocastaneaceae	Trubs	2600	0.733	-73.8815	40.8624	29	118	92	27	8739	292	-47	339	103	4	229	4	1141
Aesculus turbinata	Hippocastaneaceae	Trubs	2600	0.733	142.409	43.7958	126	65	95	24	10460	257	-131	388	154	-19	194	-71	1114
Aesculus turbinata	Hippocastaneaceae	Trubs	2600	0.733	39.7424	43.7638	622	109	85	32	6324	248	-13	261	47	56	190	30	1252
Aesculus turbinata	Hippocastaneaceae	Trubs	2600	0.733	140.058	38.2911	662	86	84	24	9160	269	-71	340	203	61	203	-28	1724
Aesculus turbinata	Hippocastaneaceae	Trubs	2600	0.733	139.086	35.7805	831	104	106	30	8387	274	-76	350	211	-3	211	-3	1558
Aesculus turbinata	Hippocastaneaceae	Trubs	2600	0.733	139.03	35.8403	1023	92	105	29	8492	263	-88	351	200	-17	200	-17	1582
Ficus elastica	Moraceae	Trubs	2500	0.511	3.1569	39.7605	13	166	78	35	5088	286	68	218	145	231	236	107	650
Ficus elastica	Moraceae	Trubs	2500	0.511	3.13093	39.8424	42	164	77	35	5082	284	66	218	143	229	234	106	681
Ficus elastica	Moraceae	Trubs	2500	0.511	33.0378	34.6727	43	186	114	44	5134	324	68	256	123	249	250	122	433
Ficus elastica	Moraceae	Trubs	2500	0.511	3.28998	39.7432	85	163	77	35	5076	282	65	217	142	228	232	105	668
Ficus elastica	Moraceae	Trubs	2500	0.511	-17.7591	28.6475	209	192	66	45	2688	275	130	145	172	222	230	162	356
Ficus elastica	Moraceae	Trubs	2500	0.511	-17.7614	28.8077	221	191	66	45	2720	274	128	146	171	222	230	161	371
Ficus elastica	Moraceae	Trubs	2500	0.511	-157.795	21.3748	378	219	82	66	1376	280	156	124	210	235	235	201	3229
Ficus elastica	Moraceae	Trubs	2500	0.511	-17.9092	28.5856	411	182	66	44	2805	267	118	149	160	214	221	150	380
Carpinus betulus	Betulaceae	Trubs	2500	0.972	10.7027	53.9838	19	84	72	29	6236	217	-27	244	163	33	163	5	680
Carpinus betulus	Betulaceae	Trubs	2500	0.972	9.57568	54.8165	28	81	60	27	5813	197	-20	217	92	31	155	9	804
Carpinus betulus	Betulaceae	Trubs	2500	0.972	8.54419	49.3349	108	103	86	32	6517	248	-16	264	185	31	185	18	669
Carpinus betulus	Betulaceae	Trubs	2500	0.972	8.22739	50.4442	232	89	79	31	6238	226	-22	248	168	48	168	9	697
Carpinus betulus	Betulaceae	Trubs	2500	0.972	10.9636	49.1273	416	83	89	32	6755	232	-42	274	168	7	168	-6	710
Carpinus betulus	Betulaceae	Trubs	2500	0.972	10.0405	48.874	487	81	85	32	6547	224	-38	262	163	8	163	-5	733
Carpinus betulus	Betulaceae	Trubs	2500	0.972	10.2637	48.9094	549	77	84	32	6578	220	-42	262	160	4	160	-9	763
Carpinus betulus	Betulaceae	Trubs	2500	0.972	10.1334	48.7324	562	77	84	32	6554	220	-42	262	159	4	159	-9	774
Celtis australis	Ulmaceae	Trubs	2500	0.896	11.8618	45.3911	12	135	94	32	7305	295	7	288	174	55	227	40	864
Celtis australis	Ulmaceae	Trubs	2500	0.896	4.3707	43.8445	110	135	101	36	6036	289	13	276	141	215	215	60	741
Celtis australis	Ulmaceae	Trubs	2500	0.896	2.06	41.4	164	160	71	32	5220	277	60	217	170	228	229	97	621
Celtis australis	Ulmaceae	Trubs	2500	0.896	-3.49	40.42	574	141	108	35	6686	318	15	303	98	230	230	59	433
Celtis australis	Ulmaceae	Trubs	2500	0.896	149.167	-35.2633	603	128	131	46	5200	278	-3	281	125	69	195	61	648
Celtis australis	Ulmaceae	Trubs	2500	0.896	149.162	-35.2583	608	128	132	46	5223	279	-3	282	125	94	195	60	654
Celtis australis	Ulmaceae	Trubs	2500	0.896	-3.74	40.43	638	139	103	34	6625	310	15	295	96	227	227	57	444
Celtis australis	Ulmaceae	Trubs	2500	0.896	149.107	-35.3574	647	125	132	46	5222	276	-6	282	122	65	192	58	690
Celtis australis	Ulmaceae	Trubs	2500	0.896	-3.77	40.66	817	126	102	35	6548	294	4	290	84	212	214	46	461
Magnolia acuminata	Magnoliaceae	Trubs	2500	0.868	7.95015	51.6167	75	94	75	32	5771	222	-9	231	167	53	167	20	811
Magnolia acuminata	Magnoliaceae	Trubs	2500	0.868	-78.7155	35.8099	128	152	125	37	7557	315	-17	332	247	106	247	52	1138
Magnolia acuminata	Magnoliaceae	Trubs	2500	0.868	-79.1034	42.6099	186	87	100	28	9029	268	-84	352	107	-24	200	-32	1003
Magnolia acuminata	Magnoliaceae	Trubs	2500	0.868	-81.5103	41.2327	283	97	109	30	9038	281	-80	361	188	-24	209	-24	958
Magnolia acuminata	Magnoliaceae	Trubs	2500	0.868	-81.4555	41.078	337	95	110	30	9018	281	-82	363	187	-25	208	-25	961
Magnolia acuminata	Magnoliaceae	Trubs	2500	0.868	-78.8939	42.4199	356	79	111	30	9048	267	-98	365	98	-33	191	-41	1086
Magnolia acuminata	Magnoliaceae	Trubs	2500	0.868	-79.4293	42.3418	365	81	96	27	9023	259	-90	349	101	-31	193	-38	1119
Magnolia acuminata	Magnoliaceae	Trubs	2500	0.868	-81.0966	40.8205	376	94	118	32	8892	281	-85	366	184	-25	204	-25	966
Ostrya carpinifolia	Betulaceae	Trubs	2400	0.776	7.95015	51.6167	75	94	75	32	5771	222	-9	231	167	53	167	20	811
Ostrya carpinifolia	Betulaceae	Trubs	2400	0.776	9.30163	44.375	172	136	77	31	5935	268	21	247	104	212	212	61	985
Ostrya carpinifolia	Betulaceae	Trubs	2400	0.776	8.99031	44.488	335	120	77	30	5901	253	2	251	89	196	196	45	1086
Ostrya carpinifolia	Betulaceae	Trubs	2400	0.776	9.08953	44.3837	410	119	74	30	5851	249	4	245	88	194	194	44	1050
Ostrya carpinifolia	Betulaceae	Trubs	2400	0.776	8.94041	44.5775	461	107	80	30	5984	244	-16	260	116	184	184	30	1105
Ostrya carpinifolia	Betulaceae	Trubs	2400	0.776	11.2458	46.3775	786	89	99	32	7067	248	-55	303	177	-4	177	-4	782
Nothofagus antarctica	Fagaceae	Trubs	2200	0.677	5.65031	58.7391	30	72	42	23	4926	166	-13	179	83	89	135	12	1351
Nothofagus antarctica	Fagaceae	Trubs	2200	0.677	7.95015	51.6167	75	94	75	32	5771	222	-9	231	167	53	167	20	811
Nothofagus antarctica	Fagaceae	Trubs	2200	0.677	8.4433	50.1289	255	89	82	32	6379	230	-26	256	170	47	170	6	671
Nothofagus antarctica	Fagaceae	Trubs	2200	0.677	4.48625	46.3504	405	102	85	32	6182	243	-15	258	163	62	181	21	808
Nothofagus antarctica	Fagaceae	Trubs	2200	0.677	-72.899	-49.3063	499	70	87	46	3647	173	-15	188	45	108	115	22	811
Nothofagus antarctica	Fagaceae	Trubs	2200	0.677	-72.5127	-47.125	865	50	84	45	3663	147	-36	183	25	95	95	1	699
Nothofagus antarctica	Fagaceae	Trubs	2200	0.677	-72.395	-42.3878	884	68	98	51	3454	176	-13	189	29	112	112	23	1868
Nothofagus antarctica	Fagaceae	Trubs	2200	0.677	-71.6163	-38.4617	1051	90	137	56	3685	245	4	241	48	139	139	45	2088
Tilia amurensis	Tiliaceae	Trubs	2200	0.67	131.204	42.5896	94	58	91	22	10568	247	-149	396	189	-85	189	-85	728
Tilia amurensis	Tiliaceae	Trubs	2200	0.67	132.674	43.1694	231	46	80	20	10968	234	-166	400	178	-106	178	-106	742
Tilia amurensis	Tiliaceae	Trubs	2200	0.67	39.7446	43.7634	622	109	85	32	6324	248	-13	261	47	56	190	30	1252
Parrotia persica	Hamamelidaceae	Trubs	2100	0.913	7.95015	51.6167	75	94	75	32	5771	222	-9	231	167	53	167	20	811
Parrotia persica	Hamamelidaceae	Trubs	2100	0.913	8.65783	50.1266	112	99	87	33	6408	245	-18	263	181	28	181	16	644
Parrotia persica	Hamamelidaceae	Trubs	2100	0.913	-90.2601	38.6102	156	131	119	30	9420	321	-64	385	228	5	249	5	966
Parrotia persica	Hamamelidaceae	Trubs	2100	0.913	39.7428	43.7612	622	109	85	32	6324	248	-13	261	47	56	190	30	1252
Liquidambar styraciflua	Hamamelidaceae	Trubs	2100	0.944	-90.99	30.3444	11	195	120	41	6199	329	42	287	270	201	270	112	1561
Liquidambar styraciflua	Hamamelidaceae	Trubs	2100	0.944	-73.9345	40.783	12	121	88	26	8770	293	-42	335	106	7	233	7	1127
Liquidambar styraciflua	Hamamelidaceae	Trubs	2100	0.944	-73.9238	40.7934	13	120	90	26	8773	293	-44	337	106	6	232	6	1134
Liquidambar styraciflua	Hamamelidaceae	Trubs	2100	0.944	-74.0076	40.8931	24	116	99	28	8831	295	-54	349	221	0	228	0	1167
Liquidambar styraciflua	Hamamelidaceae	Trubs	2100	0.944	-84.2741	30.526	65	194	132	45	5991	329	39	290	267	157	267	114	1481
Liquidambar styraciflua	Hamamelidaceae	Trubs	2100	0.944	-80.5167	35.2375	165	154	132	39	7531	321	-16	337	250	107	250	55	1145
Liquidambar styraciflua	Hamamelidaceae	Trubs	2100	0.944	-82.5183	36.5336	402	135	132	38	7799	305	-37	342	214	141	232	31	1102
Acer opalus	Sapindaceae	Trubs	2000	0.971	-1.8048	49.6875	81	110	61	35	4116	202	31	171	71	161	163	60	915
Acer opalus	Sapindaceae	Trubs	2000	0.971	5.14913	44.7368	412	109	100	35	6290	263	-17	280	115	189	189	27	882
Acer opalus	Sapindaceae	Trubs	2000	0.971	5.32716	45.1729	415	106	101	35	6417	261	-24	285	112	21	187	21	942
Acer opalus	Sapindaceae	Trubs	2000	0.971	11.6581	43.9299	771	99	68	27	6390	240	-10	250	65	182	182	20	926
Acer opalus	Sapindaceae	Trubs	2000	0.971	3.24186	44.3047	831	100	101	38	5735	249	-15	264	147	37	174	28	769
Acer opalus	Sapindaceae	Trubs	2000	0.971	6.93794	47.0018	844	69	82	32	6163	208	-46	254	147	26	147	-11	1169
Acer opalus	Sapindaceae	Trubs	2000	0.865	5.5659	44.8754	1332	59	88	33	5992	201	-59	260	25	133	135	-19	1127
Acer opalus	Sapindaceae	Trubs	2000	0.865	7.03486	46.334	1427	46	79	31	6091	182	-72	254	-19	0	123	-32	1380
Morus alba	Moraceae	Trubs	2000	0.715	120.26	22.7271	4	241	82	47	3433	317	144	173	278	206	278	193	1749
Morus alba	Moraceae	Trubs	2000	0.715	150.98	-33.7572	64	172	109	48	4085	275	51	224	219	125	221	117	984
Morus alba	Moraceae	Trubs	2000	0.715	150.967	-33.6959	97	170	112	49	4152	275	47	228	217	122	220	113	1008
Morus alba	Moraceae	Trubs	2000	0.715	150.639	-33.8208	106	166	127	49	4444	285	29	256	217	116	220	106	921
Morus alba	Moraceae	Trubs	2000	0.715	-90.0498	40.5727	202	105	116	28	10182	303	-103	406	209	-35	229	-35	959
Morus alba	Moraceae	Trubs	2000	0.715	5.3576	45.179	350	109	102	35	6421	264	-22	286	115	190	190	24	924
Morus alba	Moraceae	Trubs	2000	0.715	5.655	45.0771	594	96	101	35	6349	249	-36	285	102	175	175	11	952
Morus alba	Moraceae	Trubs	2000	0.715	-102.121	31.9642	858	175	155	42	7577	347	-15	362	260	94	270	75	393
Sorbus domestica	Rosaceae	Trubs	2000	0.998	9.57568	54.8165	28	81	60	27	5813	197	-20	217	92	31	155	9	804
Sorbus domestica	Rosaceae	Trubs	2000	0.998	1.63	41.25	106	160	71	33	5137	274	60	214	172	227	229	98	594
Sorbus domestica	Rosaceae	Trubs	2000	0.998	8.4064	44.1855	204	138	77	32	5648	266	28	238	110	211	212	69	876
Sorbus domestica	Rosaceae	Trubs	2000	0.998	2.15	41.44	217	157	70	31	5264	276	57	219	168	100	227	94	631
Sorbus domestica	Rosaceae	Trubs	2000	0.998	8.99267	50.5458	242	89	83	32	6414	230	-28	258	155	46	170	5	706
Sorbus domestica	Rosaceae	Trubs	2000	0.998	10.29	50.37	270	84	92	33	6608	234	-39	273	168	10	168	-2	602
Sorbus domestica	Rosaceae	Trubs	2000	0.998	1.9	41.41	419	145	72	32	5356	265	44	221	156	215	217	81	673
Sorbus domestica	Rosaceae	Trubs	2000	0.998	148.947	-35.3139	578	130	135	47	5286	284	-3	287	97	197	197	62	797
Sorbus domestica	Rosaceae	Trubs	2000	0.998	149.132	-35.3479	625	127	132	46	5195	277	-5	282	123	67	193	59	665
Juglans regia	Juglandaceae	Trubs	1800	0.811	5.4	51.85	4	94	76	34	5440	215	-6	221	64	51	163	25	785
Juglans regia	Juglandaceae	Trubs	1800	0.811	8.5084	49.4134	97	103	86	32	6488	248	-15	263	185	31	185	19	655
Juglans regia	Juglandaceae	Trubs	1800	0.811	7.00465	49.2264	228	94	84	33	6142	233	-18	251	172	52	172	15	738
Juglans regia	Juglandaceae	Trubs	1800	0.811	9.3967	48.8615	360	91	87	33	6420	232	-29	261	171	19	171	7	702
Juglans regia	Juglandaceae	Trubs	1800	0.811	10.9636	49.1273	416	83	89	32	6755	232	-42	274	168	7	168	-6	710
Juglans regia	Juglandaceae	Trubs	1800	0.811	10.0405	48.874	487	81	85	32	6547	224	-38	262	163	8	163	-5	733
Juglans regia	Juglandaceae	Trubs	1800	0.811	10.2905	48.924	516	79	84	32	6572	221	-40	261	161	5	161	-7	747
Juglans regia	Juglandaceae	Trubs	1800	0.811	10.2637	48.9094	549	77	84	32	6578	220	-42	262	160	4	160	-9	763
Juglans regia	Juglandaceae	Trubs	1800	0.811	10.1334	48.7324	562	77	84	32	6554	220	-42	262	159	4	159	-9	774
Laurus azorica	Lauraceae	Trubs	1800	0.491	-28.7703	38.5988	245	162	49	35	2980	242	103	139	142	197	205	129	1075
Laurus azorica	Lauraceae	Trubs	1800	0.491	-17.7698	28.7669	464	179	66	43	2839	265	114	151	157	211	219	147	406
Laurus azorica	Lauraceae	Trubs	1800	0.491	-17.7979	28.6358	862	159	68	42	3076	251	92	159	134	196	203	125	451
Laurus azorica	Lauraceae	Trubs	1800	0.491	-17.7995	28.6	1175	143	69	41	3288	240	74	166	116	184	191	107	482
Tamarix aphylla	Tamaricaceae	Trubs	1800	0.871	-115.704	33.0158	0	226	170	46	7248	415	48	367	150	252	319	135	69
Tamarix aphylla	Tamaricaceae	Trubs	1800	0.871	-116.267	33.7796	24	229	171	45	7174	418	45	373	155	259	321	139	78
Tamarix aphylla	Tamaricaceae	Trubs	1800	0.871	-109.429	23.4385	55	241	138	54	4406	355	103	252	284	223	296	186	258
Tamarix aphylla	Tamaricaceae	Trubs	1800	0.871	-116.41	33.6707	243	216	173	47	6912	411	44	367	131	241	306	131	131
Tamarix aphylla	Tamaricaceae	Trubs	1800	0.871	-115.988	33.6377	444	207	169	45	7287	405	34	371	133	235	303	118	119
Tamarix aphylla	Tamaricaceae	Trubs	1800	0.871	-115.325	33.626	504	212	144	41	7551	399	48	351	307	241	311	119	113
Tamarix aphylla	Tamaricaceae	Trubs	1800	0.871	-102.973	29.1859	600	215	162	46	6956	374	23	351	296	141	296	119	258
Tamarix aphylla	Tamaricaceae	Trubs	1800	0.871	-116.1	32.6588	998	156	160	47	6421	346	8	338	88	212	244	82	241
Trochodendron aralioides	Trochodendraceae	Trubs	1800	0.939	121.556	25.1675	644	181	59	31	4595	272	86	186	195	172	236	121	3762
Trochodendron aralioides	Trochodendraceae	Trubs	1800	0.939	120.717	23.4985	1481	158	79	50	2946	228	70	158	190	129	190	117	2926
Trochodendron aralioides	Trochodendraceae	Trubs	1800	0.939	121.357	24.3968	1979	122	71	42	3426	196	30	166	161	89	161	75	2756
Trochodendron aralioides	Trochodendraceae	Trubs	1800	0.939	121.025	24.2797	2259	108	74	44	3376	180	15	165	139	76	145	61	3082
Trochodendron aralioides	Trochodendraceae	Trubs	1800	0.939	120.899	23.4771	2420	105	80	50	2873	173	15	158	135	78	135	65	3552
Acer campestre	Sapindaceae	Trubs	1500	0.949	16.6455	56.6099	10	77	62	25	6576	212	-32	244	157	20	163	-4	496
Acer campestre	Sapindaceae	Trubs	1500	0.949	8.49936	49.4523	94	102	86	32	6448	247	-15	262	184	31	184	18	650
Acer campestre	Sapindaceae	Trubs	1500	0.949	8.5084	49.4134	97	103	86	32	6488	248	-15	263	185	31	185	19	655
Acer campestre	Sapindaceae	Trubs	1500	0.949	10.9636	49.1273	416	83	89	32	6755	232	-42	274	168	7	168	-6	710
Acer campestre	Sapindaceae	Trubs	1500	0.949	10.5404	48.924	429	83	85	31	6677	228	-39	267	167	8	167	-5	724
Acer campestre	Sapindaceae	Trubs	1500	0.949	10.3977	49.1167	457	81	85	32	6630	225	-39	264	164	6	164	-6	721
Acer campestre	Sapindaceae	Trubs	1500	0.949	10.0405	48.874	487	81	85	32	6547	224	-38	262	163	8	163	-5	733
Acer campestre	Sapindaceae	Trubs	1500	0.949	10.2637	48.9094	549	77	84	32	6578	220	-42	262	160	4	160	-9	763
Acer campestre	Sapindaceae	Trubs	1500	0.949	10.1334	48.7324	562	77	84	32	6554	220	-42	262	159	4	159	-9	774
Schinus molle	Anacardiaceae	Trubs	1500	0.811	-118.246	34.0853	150	181	124	53	3693	302	72	230	141	225	232	138	413
Schinus molle	Anacardiaceae	Trubs	1500	0.811	-121.97	37.2423	158	147	137	54	4141	285	32	253	94	197	200	94	632
Schinus molle	Anacardiaceae	Trubs	1500	0.811	-17.9038	28.6144	411	182	66	44	2805	267	118	149	160	214	221	150	380
Schinus molle	Anacardiaceae	Trubs	1500	0.811	-17.7648	28.7772	464	179	66	43	2839	265	114	151	157	211	219	147	406
Schinus molle	Anacardiaceae	Trubs	1500	0.811	-17.9665	28.7886	710	166	67	43	2965	255	101	154	143	201	209	133	433
Schinus molle	Anacardiaceae	Trubs	1500	0.811	-97.4392	18.3221	1519	198	155	69	1936	307	83	224	217	172	221	171	454
Schinus molle	Anacardiaceae	Trubs	1500	0.811	-103.412	20.6322	1599	194	160	62	2439	323	67	256	215	188	221	159	934
Schinus molle	Anacardiaceae	Trubs	1500	0.811	-99.9489	20.7481	2082	171	163	66	2371	292	47	245	191	139	198	138	528
Schinus molle	Anacardiaceae	Trubs	1500	0.811	-100.923	25.0444	2147	173	166	58	4414	315	32	283	216	123	223	112	435
Schinus molle	Anacardiaceae	Trubs	1500	0.811	-98.2738	19.2927	2250	155	152	69	1814	258	38	220	169	129	175	129	779
Crataegus monogyna	Rosaceae	Trubs	1400	0.995	10.7213	53.9044	8	86	73	29	6285	221	-26	247	166	35	166	6	667
Crataegus monogyna	Rosaceae	Trubs	1400	0.995	175.182	-37.5263	22	144	90	47	3265	241	52	189	102	186	186	102	1233
Crataegus monogyna	Rosaceae	Trubs	1400	0.995	174.916	-36.8803	23	152	82	47	3109	242	68	174	112	177	193	112	1243
Crataegus monogyna	Rosaceae	Trubs	1400	0.995	8.5084	49.4134	97	103	86	32	6488	248	-15	263	185	31	185	19	655
Crataegus monogyna	Rosaceae	Trubs	1400	0.995	8.60126	50.0884	98	99	87	32	6446	245	-19	264	181	27	181	15	632
Crataegus monogyna	Rosaceae	Trubs	1400	0.995	-7.49874	39.9843	389	153	96	36	5784	309	45	264	83	230	230	83	894
Crataegus monogyna	Rosaceae	Trubs	1400	0.995	10.0405	48.874	487	81	85	32	6547	224	-38	262	163	8	163	-5	733
Crataegus monogyna	Rosaceae	Trubs	1400	0.995	10.2637	48.9094	549	77	84	32	6578	220	-42	262	160	4	160	-9	763
Crataegus monogyna	Rosaceae	Trubs	1400	0.995	10.1334	48.7324	562	77	84	32	6554	220	-42	262	159	4	159	-9	774
Arbutus andrachne	Ericaceae	Trubs	1200	0.885	27.7757	35.9011	63	189	66	31	5361	300	89	211	141	257	258	124	800
Arbutus andrachne	Ericaceae	Trubs	1200	0.885	25.9887	38.3254	117	173	76	31	5828	309	68	241	103	250	250	103	612
Arbutus andrachne	Ericaceae	Trubs	1200	0.885	35.0196	32.7567	228	197	92	41	4988	310	86	224	133	253	257	133	615
Arbutus andrachne	Ericaceae	Trubs	1200	0.885	33.9926	44.4032	252	110	86	29	7157	263	-24	287	40	95	202	20	585
Arbutus andrachne	Ericaceae	Trubs	1200	0.885	24.7571	41.0967	331	128	96	33	6878	286	-2	288	58	213	217	42	573
Arbutus andrachne	Ericaceae	Trubs	1200	0.885	33.4788	35.2855	353	179	115	39	6414	339	50	289	101	261	261	101	419
Arbutus andrachne	Ericaceae	Trubs	1200	0.885	33.2688	35.3159	368	178	116	40	6271	338	50	288	101	258	258	101	474
Arbutus andrachne	Ericaceae	Trubs	1200	0.885	24.7036	41.1196	465	121	95	33	6842	279	-8	287	52	206	210	36	587
Arbutus andrachne	Ericaceae	Trubs	1200	0.885	32.8722	34.9102	1208	132	87	32	6453	280	12	268	52	213	216	52	944
Arbutus andrachne	Ericaceae	Trubs	1200	0.885	32.8772	34.8975	1257	130	87	32	6501	278	9	269	49	212	214	49	945
Ilex mitis	Aquifoliaceae	Trubs	1200	0.65	23.8865	-33.9708	229	155	106	58	2474	241	61	180	135	178	187	124	1099
Ilex mitis	Aquifoliaceae	Trubs	1200	0.65	23.4273	-33.947	277	161	103	57	2594	248	69	179	141	134	194	128	930
Ilex mitis	Aquifoliaceae	Trubs	1200	0.65	22.9458	-33.9	340	162	102	57	2547	248	72	176	141	136	193	129	826
Ilex mitis	Aquifoliaceae	Trubs	1200	0.65	22.4629	-33.9447	385	157	105	60	2450	243	68	175	165	127	189	127	728
Ilex mitis	Aquifoliaceae	Trubs	1200	0.65	21.4835	-33.9924	451	157	135	58	3158	269	39	230	164	185	196	116	427
Ilex mitis	Aquifoliaceae	Trubs	1200	0.65	22.6225	-33.8834	458	155	107	59	2563	245	65	180	164	123	188	123	745
Ilex mitis	Aquifoliaceae	Trubs	1200	0.65	18.9566	-34.0292	507	150	106	53	3278	259	61	198	117	193	193	110	1040
Ilex mitis	Aquifoliaceae	Trubs	1200	0.65	19.116	-33.744	766	141	118	55	3432	258	46	212	106	186	186	99	956
Ilex mitis	Aquifoliaceae	Trubs	1200	0.65	48.4203	-18.9376	974	191	108	64	2562	272	105	167	219	168	219	157	1866
Melia azedarach	Meliaceae	Trubs	1200	0.835	-92.182	33.492	54	167	134	38	7645	335	-13	348	169	222	261	63	1360
Melia azedarach	Meliaceae	Trubs	1200	0.835	-95.9211	29.9324	61	200	121	39	6586	348	41	307	207	160	280	110	1062
Melia azedarach	Meliaceae	Trubs	1200	0.835	150.979	-33.7574	64	172	109	48	4085	275	51	224	219	125	221	117	984
Melia azedarach	Meliaceae	Trubs	1200	0.835	153.15	-28.8054	90	191	117	52	3797	292	68	224	234	147	236	139	1323
Melia azedarach	Meliaceae	Trubs	1200	0.835	-96.3171	30.1497	92	201	125	39	6800	359	39	320	238	125	285	109	1045
Melia azedarach	Meliaceae	Trubs	1200	0.835	-96.73	32.8309	152	185	121	34	7902	354	7	347	227	80	284	80	937
Melia azedarach	Meliaceae	Trubs	1200	0.835	-96.7251	32.8514	157	185	121	34	7907	353	6	347	226	79	284	79	945
Melia azedarach	Meliaceae	Trubs	1200	0.835	-97.4674	31.1984	204	189	126	36	7461	354	11	343	230	87	280	87	845
Melia azedarach	Meliaceae	Trubs	1200	0.835	-98.7499	29.7924	458	188	133	41	6537	341	23	318	225	100	268	100	835
Olea europaea	Oleaceae	Trubs	1200	0.994	-7.438	37.2122	12	175	88	40	4601	296	76	220	127	232	236	118	483
Olea europaea	Oleaceae	Trubs	1200	0.994	150.838	-33.9022	67	170	116	49	4163	279	44	235	218	123	221	114	867
Olea europaea	Oleaceae	Trubs	1200	0.994	150.66	-33.7938	106	166	127	49	4444	285	29	256	217	116	220	106	921
Olea europaea	Oleaceae	Trubs	1200	0.994	151.13	-33.7405	156	168	100	48	3873	262	55	207	212	123	214	115	1262
Olea europaea	Oleaceae	Trubs	1200	0.994	19.4499	-34.5668	203	155	79	53	2354	230	82	148	125	185	185	125	590
Olea europaea	Oleaceae	Trubs	1200	0.994	-17.7872	28.6631	209	192	66	45	2688	275	130	145	172	222	230	162	356
Olea europaea	Oleaceae	Trubs	1200	0.994	32.4474	34.8456	396	176	103	40	5432	316	64	252	111	245	246	110	645
Olea europaea	Oleaceae	Trubs	1200	0.994	149.107	-35.3574	647	125	132	46	5222	276	-6	282	122	65	192	58	690
Olea europaea	Oleaceae	Trubs	1200	0.994	-119.692	34.4585	734	137	125	51	4277	274	29	245	91	190	197	90	649
Olea europaea	Oleaceae	Trubs	1200	0.994	-101.578	19.6261	2048	164	159	65	2172	284	42	242	181	162	189	134	957
Sorbus aria	Rosaceae	Trubs	1200	0.983	6.52996	58.2279	7	74	44	23	5274	173	-18	191	86	92	142	10	1612
Sorbus aria	Rosaceae	Trubs	1200	0.983	6.65517	58.3269	151	65	45	23	5363	166	-28	194	43	84	134	0	1734
Sorbus aria	Rosaceae	Trubs	1200	0.983	6.71509	58.6671	210	60	48	24	5455	165	-35	200	36	80	130	-6	1788
Sorbus aria	Rosaceae	Trubs	1200	0.983	5.0271	44.1946	262	122	100	36	6195	275	-2	277	128	202	202	42	778
Sorbus aria	Rosaceae	Trubs	1200	0.983	4.74273	45.0775	374	110	98	35	6306	265	-13	278	159	29	191	29	840
Sorbus aria	Rosaceae	Trubs	1200	0.983	7.39044	48.2983	382	91	83	32	6266	233	-21	254	171	22	171	10	744
Sorbus aria	Rosaceae	Trubs	1200	0.983	7.00231	47.0333	453	89	88	33	6327	234	-29	263	169	48	169	7	928
Sorbus aria	Rosaceae	Trubs	1200	0.983	5.27076	44.4231	640	98	96	35	6118	248	-24	272	105	177	177	19	878
Sorbus aria	Rosaceae	Trubs	1200	0.983	12.84	47.72	643	77	100	34	6905	231	-63	294	163	0	163	-15	1183
Sorbus aria	Rosaceae	Trubs	1200	0.983	7.15937	47.9093	770	72	78	31	6103	208	-37	245	150	29	150	-6	1089
Aralia elata	Araliaceae	Trubs	1000	0.753	6.3	51.95	13	96	77	34	5578	219	-7	226	166	56	166	24	762
Aralia elata	Araliaceae	Trubs	1000	0.753	-73.8483	40.706	18	120	82	25	8606	286	-39	325	103	9	230	9	1109
Aralia elata	Araliaceae	Trubs	1000	0.753	-74.4455	40.6079	27	111	119	32	8718	298	-66	364	214	-4	222	-4	1203
Aralia elata	Araliaceae	Trubs	1000	0.753	-73.9299	40.8652	28	118	93	27	8799	293	-48	341	104	3	230	3	1149
Aralia elata	Araliaceae	Trubs	1000	0.753	-73.8753	40.8672	29	118	92	27	8739	292	-47	339	103	4	229	4	1141
Aralia elata	Araliaceae	Trubs	1000	0.753	-73.8811	40.893	38	116	95	27	8753	292	-51	343	102	1	227	1	1159
Aralia elata	Araliaceae	Trubs	1000	0.753	-74.1228	40.5858	59	117	95	27	8691	290	-50	340	221	3	227	3	1184
Arbutus canariensis	Ericaceae	Trubs	1000	0.831	-17.7841	28.8012	221	191	66	45	2720	274	128	146	171	222	230	161	371
Arbutus canariensis	Ericaceae	Trubs	1000	0.831	-17.7767	28.6114	310	187	66	44	2751	271	123	148	166	218	226	156	367
Arbutus canariensis	Ericaceae	Trubs	1000	0.831	-17.7698	28.7669	464	179	66	43	2839	265	114	151	157	211	219	147	406
Arbutus canariensis	Ericaceae	Trubs	1000	0.831	-17.8008	28.8025	676	168	67	43	2952	257	102	155	144	202	210	135	439
Arbutus canariensis	Ericaceae	Trubs	1000	0.831	-17.9492	28.8019	753	164	67	42	2977	254	98	156	140	199	206	131	443
Arbutus canariensis	Ericaceae	Trubs	1000	0.831	-16.4753	28.2238	874	154	72	44	2996	248	85	163	129	189	197	120	490
Arbutus canariensis	Ericaceae	Trubs	1000	0.831	-16.5226	28.3749	1161	141	72	42	3286	240	69	171	113	181	188	104	522
Arbutus canariensis	Ericaceae	Trubs	1000	0.831	-17.808	28.7833	1216	141	69	41	3306	238	71	167	113	182	189	104	502
Ilex canariensis	Aquifoliaceae	Trubs	1000	0.915	-77.4579	39.3161	89	120	123	34	8602	304	-57	361	207	6	228	6	976
Ilex canariensis	Aquifoliaceae	Trubs	1000	0.915	-16.2537	28.5731	509	171	70	46	2713	257	106	151	149	200	208	140	497
Ilex canariensis	Aquifoliaceae	Trubs	1000	0.915	-16.1792	28.5569	549	169	70	46	2723	256	104	152	147	198	207	138	489
Ilex canariensis	Aquifoliaceae	Trubs	1000	0.915	-17.2744	28.1289	857	159	70	42	3063	253	90	163	133	196	203	125	426
Ilex canariensis	Aquifoliaceae	Trubs	1000	0.915	-18.0557	27.7413	943	156	69	43	3020	248	88	160	131	193	200	123	358
Ilex canariensis	Aquifoliaceae	Trubs	1000	0.915	-16.4752	28.2505	1421	132	74	41	3562	236	56	180	100	177	182	91	505
Clermontia montis-loa	Campanulaceae	Trubs	900	0.885	-155.275	19.7	1130	164	88	70	1174	229	104	125	152	166	180	150	2450
Maesa lanceolata	Myrsinaceae	Trubs	900	0.477	31.7621	-28.959	10	217	99	54	2756	297	114	183	249	179	249	179	1083
Maesa lanceolata	Myrsinaceae	Trubs	900	0.477	31.7655	-28.9545	25	216	100	54	2783	296	113	183	249	178	249	178	1083
Maesa lanceolata	Myrsinaceae	Trubs	900	0.477	29.5336	-22.9919	1268	175	129	57	3361	267	42	225	210	126	210	126	765
Maesa lanceolata	Myrsinaceae	Trubs	900	0.477	47.941	-18.4139	1300	182	118	66	2422	265	87	178	206	148	206	147	1325
Maesa lanceolata	Myrsinaceae	Trubs	900	0.477	47.255	-18.602	1308	188	120	66	2292	270	89	181	211	154	211	154	1380
Maesa lanceolata	Myrsinaceae	Trubs	900	0.477	46.4066	-20.56	1465	177	128	65	2371	268	72	196	200	142	200	142	1338
Maesa lanceolata	Myrsinaceae	Trubs	900	0.477	46.8518	-20.6329	1498	168	120	64	2492	256	70	186	193	131	193	131	1331
Magnolia denudata	Magnoliaceae	Trubs	900	0.926	13.404	52.4539	46	91	81	29	6933	239	-34	273	177	42	177	0	564
Magnolia denudata	Magnoliaceae	Trubs	900	0.926	7.95015	51.6167	75	94	75	32	5771	222	-9	231	167	53	167	20	811
Schefflera abyssinica	Araliaceae	Trubs	900	0.443	9.243	4.886	1215	193	89	78	862	257	143	114	180	198	203	180	2589
Schefflera abyssinica	Araliaceae	Trubs	900	0.443	37.1847	-0.338553	2200	151	144	81	785	243	66	177	159	142	159	140	1563
Callistemon lanceolatus	Myrtaceae	Trubs	800	0.95	18.875	-33.625	137	176	128	53	3936	300	62	238	132	223	223	124	698
Callistemon lanceolatus	Myrtaceae	Trubs	800	0.95	19.0284	-34.2697	226	152	93	51	3053	245	66	179	113	190	190	113	833
Callistemon lanceolatus	Myrtaceae	Trubs	800	0.95	18.43	-33.99	342	156	97	54	2851	249	72	177	128	192	192	120	1076
Callistemon lanceolatus	Myrtaceae	Trubs	800	0.95	150.675	-34.369	403	148	108	48	4008	254	32	222	195	102	197	94	1337
Callistemon lanceolatus	Myrtaceae	Trubs	800	0.95	19.2843	-33.4212	697	145	134	54	4029	279	31	248	101	195	197	95	760
Callistemon lanceolatus	Myrtaceae	Trubs	800	0.95	19.1125	-33.7424	766	141	118	55	3432	258	46	212	106	186	186	99	956
Callistemon lanceolatus	Myrtaceae	Trubs	800	0.95	19.7431	-34.0109	789	139	120	56	3374	253	40	213	96	181	181	96	595
Callistemon lanceolatus	Myrtaceae	Trubs	800	0.95	19.6259	-34.0357	810	137	118	56	3331	249	39	210	94	178	178	94	615
Salix canariensis	Salicaceae	Trubs	700	0.462	-17.7698	28.7669	464	179	66	43	2839	265	114	151	157	211	219	147	406
Salix canariensis	Salicaceae	Trubs	700	0.462	-16.7629	28.1855	508	175	70	45	2806	264	109	155	152	206	214	143	409
Salix canariensis	Salicaceae	Trubs	700	0.462	-17.3247	28.1178	600	172	69	43	2899	262	105	157	148	206	213	139	385
Salix canariensis	Salicaceae	Trubs	700	0.462	-17.2174	32.7552	602	158	60	44	2642	234	99	135	140	187	195	129	662
Salix canariensis	Salicaceae	Trubs	700	0.462	-16.8393	28.3086	647	167	70	44	2908	257	100	157	143	200	208	134	454
Salix canariensis	Salicaceae	Trubs	700	0.462	-17.9088	28.6871	822	161	67	42	3048	252	94	158	136	197	204	127	442
Salix canariensis	Salicaceae	Trubs	700	0.462	-15.64	28	1020	152	76	45	3056	248	80	168	125	188	195	116	342
Salix canariensis	Salicaceae	Trubs	700	0.462	35.9922	34.3078	1427	124	96	34	6472	275	-4	279	42	204	204	42	1065
Sarcococca hookeriana	Buxaceae	Trubs	700	0.98	39.7436	43.7634	622	109	85	32	6324	248	-13	261	47	56	190	30	1252
Sarcococca hookeriana	Buxaceae	Trubs	700	0.98	100.201	26.9981	2921	103	116	48	4545	202	-37	239	157	41	157	41	960
Acokanthera oblongifolia	Asclepiadaceae	Trubs	600	0.81	151.482	-33.3734	15	176	92	47	3665	262	70	192	219	134	220	127	1326
Acokanthera oblongifolia	Asclepiadaceae	Trubs	600	0.81	24.2099	-34.0542	142	161	94	57	2297	238	75	163	141	190	190	132	976
Acokanthera oblongifolia	Asclepiadaceae	Trubs	600	0.81	-16.9145	32.6452	167	181	59	47	2396	249	124	125	166	205	213	153	604
Acokanthera oblongifolia	Asclepiadaceae	Trubs	600	0.81	-17.7663	28.6826	204	192	66	45	2699	275	130	145	172	222	230	162	358
Acokanthera oblongifolia	Asclepiadaceae	Trubs	600	0.81	-17.7601	28.7993	221	191	66	45	2720	274	128	146	171	222	230	161	371
Acokanthera oblongifolia	Asclepiadaceae	Trubs	600	0.81	-17.9326	28.6428	229	191	66	45	2694	274	128	146	171	221	229	161	354
Amorpha fruticosa	Fabaceae	Trubs	600	0.911	-94.5379	29.6138	2	205	93	35	6200	328	63	265	276	164	279	121	1254
Amorpha fruticosa	Fabaceae	Trubs	600	0.911	-96.7155	32.838	157	185	121	34	7907	353	6	347	226	79	284	79	945
Amorpha fruticosa	Fabaceae	Trubs	600	0.911	-89.5361	40.7872	164	105	117	29	10113	302	-101	403	208	-34	228	-34	924
Amorpha fruticosa	Fabaceae	Trubs	600	0.911	-117.777	33.823	191	174	136	55	3847	304	59	245	132	220	227	129	354
Amorpha fruticosa	Fabaceae	Trubs	600	0.911	-97.3993	32.8291	221	183	123	35	7923	353	4	349	225	91	283	78	837
Amorpha fruticosa	Fabaceae	Trubs	600	0.911	-84.2959	37.7161	293	128	121	34	8377	303	-51	354	213	138	232	16	1196
Amorpha fruticosa	Fabaceae	Trubs	600	0.911	-116.414	33.3658	352	206	170	47	6669	401	45	356	137	268	294	126	188
Amorpha fruticosa	Fabaceae	Trubs	600	0.911	-116.818	32.7715	426	170	150	55	4350	322	50	272	123	224	231	121	387
Amorpha fruticosa	Fabaceae	Trubs	600	0.911	-116.488	33.3672	749	170	165	48	6314	362	20	342	104	226	254	95	319
Bocconia frutescens	Papaveraceae	Trubs	600	0.855	-104.923	21.5064	1013	209	141	66	2267	306	95	211	233	189	234	178	1256
Bocconia frutescens	Papaveraceae	Trubs	600	0.855	-83.7998	9.58134	2577	118	82	78	548	170	66	104	120	112	123	110	2848
Celtis tournefortii	Ulmaceae	Trubs	600	0.776	14.8	37.75	546	149	76	31	5792	284	46	238	126	225	226	82	557
Celtis tournefortii	Ulmaceae	Trubs	600	0.776	36.5311	35.6881	707	160	113	35	7588	329	15	314	61	255	255	61	671
Celtis tournefortii	Ulmaceae	Trubs	600	0.776	24.15	35.2314	716	150	72	33	5352	269	52	217	86	220	220	86	878
Hamamelis virginiana	Hamamelidaceae	Trubs	600	0.905	-74.4884	40.6152	66	108	119	32	8713	295	-70	365	211	-8	218	-8	1212
Hamamelis virginiana	Hamamelidaceae	Trubs	600	0.905	8.65783	50.1266	112	99	87	33	6408	245	-18	263	181	28	181	16	644
Hamamelis virginiana	Hamamelidaceae	Trubs	600	0.905	-79.3865	43.6758	145	80	88	24	9474	265	-92	357	192	-36	200	-44	790
Hamamelis virginiana	Hamamelidaceae	Trubs	600	0.905	-79.9297	43.2937	227	77	96	26	9417	268	-95	363	187	-39	195	-46	866
Hamamelis virginiana	Hamamelidaceae	Trubs	600	0.905	-78.2256	38.6579	237	117	134	36	8258	298	-67	365	201	6	220	6	1035
Hamamelis virginiana	Hamamelidaceae	Trubs	600	0.905	-80.395	43.2847	295	70	100	27	9440	263	-103	366	180	-46	188	-53	921
Hamamelis virginiana	Hamamelidaceae	Trubs	600	0.905	-79.5594	40.7067	352	92	126	33	8818	280	-93	373	181	-27	201	-27	1041
Hamamelis virginiana	Hamamelidaceae	Trubs	600	0.905	-79.6121	38.3864	944	87	125	36	7910	258	-88	346	167	-20	185	-20	1149
Shepherdia argentea	Eleagnaceae	Trubs	600	0.989	7.95015	51.6167	75	94	75	32	5771	222	-9	231	167	53	167	20	811
Shepherdia argentea	Eleagnaceae	Trubs	600	0.989	-97.1361	49.8556	233	21	116	23	13168	257	-239	496	179	-160	179	-160	518
Shepherdia argentea	Eleagnaceae	Trubs	600	0.989	-106.645	52.1319	492	20	120	24	12709	256	-230	486	172	-131	172	-153	356
Shepherdia argentea	Eleagnaceae	Trubs	600	0.989	-106.499	51.0394	557	29	121	25	12216	263	-212	475	155	-117	177	-137	333
Shepherdia argentea	Eleagnaceae	Trubs	600	0.989	-103.235	48.1272	622	51	138	28	11707	290	-188	478	171	-107	196	-107	377
Shepherdia argentea	Eleagnaceae	Trubs	600	0.989	-103.38	47.6236	662	61	144	30	11278	301	-171	472	176	-90	202	-90	386
Shepherdia argentea	Eleagnaceae	Trubs	600	0.989	-103.532	46.9345	719	64	151	32	10895	304	-164	468	176	-81	202	-81	383
Shepherdia argentea	Eleagnaceae	Trubs	600	0.989	-111.028	45.6863	1469	60	140	35	8499	276	-118	394	99	-46	171	-46	458
Shepherdia argentea	Eleagnaceae	Trubs	600	0.989	-118.95	38.3675	1953	71	170	45	7103	279	-97	376	-17	127	166	-17	228
Shepherdia argentea	Eleagnaceae	Trubs	600	0.989	-107.75	38.1907	2179	68	182	42	8272	288	-139	427	168	107	174	-39	425
Gonospermum fruticosum	Asteraceae	Trubs	550	0.799	-16.2309	28.5624	448	176	70	46	2679	262	112	150	155	205	213	145	459
Gonospermum fruticosum	Asteraceae	Trubs	550	0.799	-16.8707	28.361	465	178	69	44	2817	266	111	155	155	209	217	146	419
Gonospermum fruticosum	Asteraceae	Trubs	550	0.799	-16.2042	28.5722	549	169	70	46	2723	256	104	152	147	198	207	138	489
Gonospermum fruticosum	Asteraceae	Trubs	550	0.799	-17.3263	28.103	600	172	69	43	2899	262	105	157	148	206	213	139	385
Gonospermum fruticosum	Asteraceae	Trubs	550	0.799	-16.8341	28.3031	647	167	70	44	2908	257	100	157	143	200	208	134	454
Gonospermum fruticosum	Asteraceae	Trubs	550	0.799	-17.9394	27.758	722	167	69	44	2909	256	100	156	143	201	209	135	341
Gonospermum fruticosum	Asteraceae	Trubs	550	0.799	-17.2736	28.1019	1055	150	71	42	3218	246	79	167	122	189	196	113	443
Gonospermum fruticosum	Asteraceae	Trubs	550	0.799	-16.6405	28.1588	1320	136	74	41	3458	239	62	177	106	179	186	97	489
Sparmannia africana	Tiliaceae	Trubs	550	0.925	-77.0161	38.8172	11	133	114	32	8496	309	-39	348	241	22	241	22	1016
Sparmannia africana	Tiliaceae	Trubs	550	0.925	173.25	-41.25	46	125	92	46	3558	221	22	199	131	169	169	77	1267
Sparmannia africana	Tiliaceae	Trubs	550	0.925	-119.783	34.4333	61	155	115	56	3041	255	53	202	121	190	196	117	443
Sparmannia africana	Tiliaceae	Trubs	550	0.925	-119.7	34.45	113	156	118	56	3198	263	54	209	120	193	199	117	470
Sparmannia africana	Tiliaceae	Trubs	550	0.925	-76.918	1.20339	2083	159	103	88	475	217	101	116	155	161	162	151	1851
Amelanchier utahensis	Rosaceae	Trubs	500	0.953	-112.002	41.2455	1306	103	136	33	9117	329	-76	405	94	223	223	-13	475
Amelanchier utahensis	Rosaceae	Trubs	500	0.953	-109.51	38.5966	1384	122	162	37	9437	354	-83	437	191	0	244	0	242
Amelanchier utahensis	Rosaceae	Trubs	500	0.953	-112.978	37.2019	1393	136	164	41	8124	349	-43	392	51	169	242	35	348
Amelanchier utahensis	Rosaceae	Trubs	500	0.953	-111.19	37.4407	1438	131	147	35	9159	348	-63	411	240	176	250	13	144
Amelanchier utahensis	Rosaceae	Trubs	500	0.953	-109.596	38.7835	1515	113	157	36	9499	343	-91	434	182	-10	236	-10	245
Amelanchier utahensis	Rosaceae	Trubs	500	0.953	-109.638	37.5258	1583	117	159	37	9172	342	-79	421	184	162	237	-1	247
Amelanchier utahensis	Rosaceae	Trubs	500	0.953	-108.735	39.1009	1656	104	151	35	9345	328	-95	423	172	-17	225	-17	278
Amelanchier utahensis	Rosaceae	Trubs	500	0.953	-109.796	37.4364	1812	109	146	36	8928	325	-77	402	176	151	227	-4	272
Amelanchier utahensis	Rosaceae	Trubs	500	0.953	-112.959	37.2565	1897	94	164	42	7765	304	-81	385	11	125	197	-1	406
Amelanchier utahensis	Rosaceae	Trubs	500	0.953	-115.595	35.5306	1901	114	135	40	7283	302	-35	337	37	139	212	28	312
Aucuba japonica	Garryaceae	Trubs	500	0.741	6.5	53.35	0	86	68	31	5395	204	-13	217	152	41	154	18	797
Aucuba japonica	Garryaceae	Trubs	500	0.741	139.495	35.5668	58	149	91	28	7571	304	-11	315	219	52	247	52	1482
Aucuba japonica	Garryaceae	Trubs	500	0.741	138.602	35.1338	203	149	93	30	7297	298	-9	307	237	55	243	55	2002
Aucuba japonica	Garryaceae	Trubs	500	0.741	139.262	35.6355	236	137	99	30	7814	298	-32	330	208	37	238	37	1515
Averrhoa carambola	Oxylidaceae	Trubs	500	0.862	100.302	5.35599	16	274	87	84	395	329	226	103	269	273	279	269	2455
Averrhoa carambola	Oxylidaceae	Trubs	500	0.862	-157.824	21.2849	32	242	82	66	1429	301	178	123	231	258	259	224	868
Averrhoa carambola	Oxylidaceae	Trubs	500	0.862	101.701	2.92757	41	270	90	84	337	325	219	106	267	270	275	266	2332
Averrhoa carambola	Oxylidaceae	Trubs	500	0.862	-59.9601	-3.0796	48	274	83	81	466	329	227	102	270	279	280	269	2159
Averrhoa carambola	Oxylidaceae	Trubs	500	0.862	-59.9862	-3.0982	51	274	83	81	459	329	227	102	270	279	280	269	2150
Averrhoa carambola	Oxylidaceae	Trubs	500	0.862	144.759	13.335	64	270	60	80	450	307	232	75	271	265	274	262	2338
Averrhoa carambola	Oxylidaceae	Trubs	500	0.862	121.218	24.8705	234	208	63	32	4639	303	111	192	263	164	263	147	2307
Averrhoa carambola	Oxylidaceae	Trubs	500	0.862	-49.2614	-25.4098	944	170	103	57	2559	257	78	179	198	141	198	135	1452
Buddleja davidii	Scrophulariaceae	Trubs	500	0.638	3.55	51.45	2	101	55	28	5183	207	12	195	78	58	166	36	734
Buddleja davidii	Scrophulariaceae	Trubs	500	0.638	3.71667	51.0675	8	102	67	31	5332	215	5	210	74	61	168	33	753
Buddleja davidii	Scrophulariaceae	Trubs	500	0.638	169.472	-46.5618	35	100	88	48	3327	191	9	182	78	83	140	54	1105
Buddleja davidii	Scrophulariaceae	Trubs	500	0.638	8.49936	49.4523	94	102	86	32	6448	247	-15	262	184	31	184	18	650
Buddleja davidii	Scrophulariaceae	Trubs	500	0.638	-122.666	49.3349	113	93	86	34	5634	233	-18	251	28	165	165	22	1610
Buddleja davidii	Scrophulariaceae	Trubs	500	0.638	10.1334	48.7324	562	77	84	32	6554	220	-42	262	159	4	159	-9	774
Buddleja davidii	Scrophulariaceae	Trubs	500	0.638	2.63	42.29	701	120	76	32	5502	249	16	233	168	54	193	54	878
Justicia tristis	Acanthaceae	Trubs	500	0.942	10.0978	2.2525	110	250	81	76	766	305	199	106	245	256	258	239	2375
Justicia tristis	Acanthaceae	Trubs	500	0.942	10.0167	2.8	118	252	69	75	797	301	209	92	248	259	260	240	2612
Justicia tristis	Acanthaceae	Trubs	500	0.942	10.1464	2.46611	124	251	77	76	785	304	203	101	246	257	259	239	2446
Justicia tristis	Acanthaceae	Trubs	500	0.942	12.3333	-0.25	241	257	92	74	954	319	196	123	260	242	266	242	1554
Justicia tristis	Acanthaceae	Trubs	500	0.942	10.2833	2.6575	255	246	76	76	777	298	199	99	241	252	254	234	2374
Justicia tristis	Acanthaceae	Trubs	500	0.942	10.1906	2.27139	280	241	81	77	747	296	191	105	237	247	249	230	2298
Justicia tristis	Acanthaceae	Trubs	500	0.942	10.0856	1.6223	657	219	85	77	709	274	165	109	215	209	225	208	2317
Justicia tristis	Acanthaceae	Trubs	500	0.942	10.4167	4.35	786	229	86	71	1128	295	174	121	217	239	240	212	2575
Justicia tristis	Acanthaceae	Trubs	500	0.942	10.2981	1.66363	901	207	86	78	740	263	153	110	203	196	214	196	2341
Lonicera involucrata	Caprifoliaceae	Trubs	500	0.856	-124.152	40.8735	0	117	76	53	2263	190	49	141	94	143	147	90	1113
Lonicera involucrata	Caprifoliaceae	Trubs	500	0.856	11.7875	57.7073	14	72	63	25	6636	196	-48	244	125	14	156	-13	697
Lonicera involucrata	Caprifoliaceae	Trubs	500	0.856	-123.712	38.9355	16	117	96	60	2196	199	39	160	94	141	145	90	1041
Lonicera involucrata	Caprifoliaceae	Trubs	500	0.856	17.6463	59.8169	31	58	70	24	7482	210	-73	283	144	-5	156	-35	554
Lonicera involucrata	Caprifoliaceae	Trubs	500	0.856	-123.923	45.9803	40	106	90	50	3301	202	24	178	72	147	150	67	2035
Lonicera involucrata	Caprifoliaceae	Trubs	500	0.856	-122.457	37.7916	76	139	80	52	2331	218	67	151	108	160	167	108	608
Lonicera involucrata	Caprifoliaceae	Trubs	500	0.856	-123.155	38.4699	174	124	121	59	3016	235	33	202	91	158	162	86	1149
Lonicera involucrata	Caprifoliaceae	Trubs	500	0.856	-122.286	37.9351	189	142	105	53	3419	245	49	196	97	179	184	97	705
Lonicera involucrata	Caprifoliaceae	Trubs	500	0.856	9.62819	62.5481	641	15	75	27	6811	161	-107	268	95	6	105	-69	844
Lycium ferocissimum	Solanaceae	Trubs	500	0.939	175.217	-40.4705	7	135	84	46	3200	229	50	179	100	164	176	93	911
Lycium ferocissimum	Solanaceae	Trubs	500	0.939	141.607	-38.3387	21	137	78	50	2655	220	67	153	103	172	172	103	819
Lycium ferocissimum	Solanaceae	Trubs	500	0.939	150.859	-33.9365	43	172	115	49	4146	280	46	234	220	124	222	115	840
Lycium ferocissimum	Solanaceae	Trubs	500	0.939	138.256	-35.4929	77	154	79	47	3138	245	80	165	114	194	194	114	575
Lycium ferocissimum	Solanaceae	Trubs	500	0.939	173.853	-39.3771	82	133	80	45	3062	222	48	174	93	170	172	93	1441
Lycium ferocissimum	Solanaceae	Trubs	500	0.939	151.047	-32.4044	114	175	137	51	4706	306	38	268	229	122	233	113	685
Lycium ferocissimum	Solanaceae	Trubs	500	0.939	149.447	-30.2348	191	190	145	48	5707	341	39	302	261	126	261	114	630
Lycium ferocissimum	Solanaceae	Trubs	500	0.939	150.049	-30.6923	244	183	147	49	5542	333	33	300	252	110	252	110	626
Lycium ferocissimum	Solanaceae	Trubs	500	0.939	172.837	-43.6468	280	105	92	46	3715	207	8	199	55	151	151	55	846
Macrocarpaea valerii	Gentianaceae	Trubs	500	0.863	-84.16	9.57	654	233	112	80	678	308	169	139	230	235	243	225	3102
Macrocarpaea valerii	Gentianaceae	Trubs	500	0.863	-84.06	9.57	888	220	112	81	620	293	156	137	217	220	228	212	2982
Macrocarpaea valerii	Gentianaceae	Trubs	500	0.863	-84.47	9.8	971	219	106	79	610	291	158	133	216	220	228	212	2899
Macrocarpaea valerii	Gentianaceae	Trubs	500	0.863	-84.06	9.59	1349	192	106	82	593	260	131	129	191	190	200	184	2636
Macrocarpaea valerii	Gentianaceae	Trubs	500	0.863	-84.13	9.6	1354	193	106	81	609	261	131	130	191	191	200	184	2552
Macrocarpaea valerii	Gentianaceae	Trubs	500	0.863	-83.56	9.76	1484	183	97	82	592	243	126	117	182	180	189	174	4527
Macrocarpaea valerii	Gentianaceae	Trubs	500	0.863	-83.78	9.71	1598	176	99	83	559	237	118	119	176	178	182	168	4865
Macrocarpaea valerii	Gentianaceae	Trubs	500	0.863	-84.01	10.05	1609	177	93	82	548	235	122	113	177	178	183	169	2861
Nerium mascatense	Asclepiadaceae	Trubs	500	0.891	58.5842	23.3792	292	267	80	37	4613	373	161	212	212	322	322	203	106
Pittosporum undulatum	Pittosporaceae	Trubs	500	0.92	151.612	-33.0445	13	179	94	47	3769	268	71	197	223	135	224	128	1165
Pittosporum undulatum	Pittosporaceae	Trubs	500	0.92	153.472	-28.7373	62	194	96	50	3406	281	89	192	234	154	234	147	1731
Pittosporum undulatum	Pittosporaceae	Trubs	500	0.92	150.977	-33.7578	64	172	109	48	4085	275	51	224	219	125	221	117	984
Pittosporum undulatum	Pittosporaceae	Trubs	500	0.92	153.413	-28.6798	73	193	102	51	3501	283	83	200	234	153	235	145	1678
Pittosporum undulatum	Pittosporaceae	Trubs	500	0.92	153.557	-28.7062	82	194	90	49	3279	277	95	182	222	156	233	149	1812
Pittosporum undulatum	Pittosporaceae	Trubs	500	0.92	152.983	-30.0595	95	185	109	50	3833	281	63	218	229	141	231	132	1556
Pittosporum undulatum	Pittosporaceae	Trubs	500	0.92	153.381	-28.8131	142	189	99	50	3479	277	80	197	229	148	230	141	1676
Pittosporum undulatum	Pittosporaceae	Trubs	500	0.92	151.131	-33.7414	156	168	100	48	3873	262	55	207	212	123	214	115	1262
Pittosporum undulatum	Pittosporaceae	Trubs	500	0.92	-74.054	4.67316	2554	137	103	81	302	197	71	126	136	134	141	134	933
Plumbago auriculata	Plumbaginaceae	Trubs	500	0.967	34.7786	32.0817	19	200	107	45	4640	317	84	233	156	253	260	140	564
Plumbago auriculata	Plumbaginaceae	Trubs	500	0.967	150.922	-33.6636	58	172	116	49	4242	280	44	236	220	123	223	114	921
Plumbago auriculata	Plumbaginaceae	Trubs	500	0.967	150.966	-33.7225	97	170	110	48	4110	274	48	226	217	123	219	114	1011
Plumbago auriculata	Plumbaginaceae	Trubs	500	0.967	-17.7784	28.6737	204	192	66	45	2699	275	130	145	172	222	230	162	358
Plumbago auriculata	Plumbaginaceae	Trubs	500	0.967	-17.7763	28.6572	209	192	66	45	2688	275	130	145	172	222	230	162	356
Plumbago auriculata	Plumbaginaceae	Trubs	500	0.967	-17.7601	28.7993	221	191	66	45	2720	274	128	146	171	222	230	161	371
Plumbago auriculata	Plumbaginaceae	Trubs	500	0.967	-17.7767	28.6114	310	187	66	44	2751	271	123	148	166	218	226	156	367
Plumbago auriculata	Plumbaginaceae	Trubs	500	0.967	-99.1526	23.7248	328	239	135	53	4350	356	103	253	282	193	288	179	888
Plumbago auriculata	Plumbaginaceae	Trubs	500	0.967	-155.944	19.7025	971	177	89	72	1102	239	116	123	169	178	191	163	867
Sarcococca saligna	Buxaceae	Trubs	500	0.909	121.11	23.34	1880	137	79	51	2773	204	50	154	166	110	166	98	2457
Sarcococca saligna	Buxaceae	Trubs	500	0.909	80.23	30.03	2201	138	99	42	4839	253	18	235	181	104	191	70	1495
Sarcococca saligna	Buxaceae	Trubs	500	0.909	85.3533	28.13	2251	133	109	48	4289	229	6	223	179	78	179	71	1404
Sarcococca saligna	Buxaceae	Trubs	500	0.909	85.2561	28.1567	2559	115	109	49	4264	209	-13	222	161	60	161	53	1252
Sarcococca saligna	Buxaceae	Trubs	500	0.909	80.22	30.23	3464	68	99	40	5255	187	-58	245	123	34	131	-3	1277
Maackia amurensis	Fabaceae	Trubs	460	0.922	12.7169	56.0368	19	79	62	25	6295	202	-37	239	155	24	161	3	662
Maackia amurensis	Fabaceae	Trubs	460	0.922	7.95015	51.6167	75	94	75	32	5771	222	-9	231	167	53	167	20	811
Maackia amurensis	Fabaceae	Trubs	460	0.922	7.54229	51.5153	99	94	76	32	5758	222	-10	232	167	53	167	20	827
Maackia amurensis	Fabaceae	Trubs	460	0.922	-95.2631	38.9486	271	127	117	29	9656	321	-74	395	226	-1	248	-1	960
Maackia amurensis	Fabaceae	Trubs	460	0.922	139.078	35.2574	727	115	95	29	7550	270	-47	317	213	19	213	19	1993
Maackia amurensis	Fabaceae	Trubs	460	0.922	139.228	35.4408	747	112	97	29	7763	271	-55	326	183	13	212	13	1843
Myrtus communis	Myrtaceae	Trubs	450	0.529	9.40822	44.2589	76	144	77	31	5847	275	31	244	113	219	219	70	955
Myrtus communis	Myrtaceae	Trubs	450	0.529	-9.04706	38.4609	113	164	84	42	4043	279	79	200	122	214	219	115	699
Myrtus communis	Myrtaceae	Trubs	450	0.529	14.1519	40.8516	123	156	88	36	5409	289	49	240	132	226	226	91	847
Myrtus communis	Myrtaceae	Trubs	450	0.529	-8.49051	40.0878	130	157	99	43	4275	285	59	226	102	210	212	102	947
Myrtus communis	Myrtaceae	Trubs	450	0.529	14.3861	41.05	249	146	89	35	5646	284	36	248	120	220	220	78	854
Myrtus communis	Myrtaceae	Trubs	450	0.529	9.17866	44.3187	252	131	75	30	5801	261	18	243	101	206	206	58	1025
Myrtus communis	Myrtaceae	Trubs	450	0.529	10.6548	43.0839	314	141	77	31	5809	278	37	241	112	217	217	71	716
Myrtus communis	Myrtaceae	Trubs	450	0.529	8.6186	44.377	331	126	74	30	5821	255	12	243	136	200	200	52	972
Baccharis halimifolia	Asteraceae	Trubs	400	0.823	-75.7709	37.7532	2	142	96	30	7904	299	-17	316	238	103	241	39	1012
Baccharis halimifolia	Asteraceae	Trubs	400	0.823	-82.5521	27.596	4	224	106	47	4450	326	101	225	275	175	275	163	1280
Baccharis halimifolia	Asteraceae	Trubs	400	0.823	-73.9276	40.7912	12	121	88	26	8770	293	-42	335	106	7	233	7	1127
Baccharis halimifolia	Asteraceae	Trubs	400	0.823	-73.9258	40.792	13	120	90	26	8773	293	-44	337	106	6	232	6	1134
Baccharis halimifolia	Asteraceae	Trubs	400	0.823	-81.207	28.4156	22	221	112	48	4419	327	94	233	272	172	273	161	1250
Baccharis halimifolia	Asteraceae	Trubs	400	0.823	-82.0428	28.4799	37	218	125	50	4613	330	83	247	272	193	272	155	1312
Baccharis halimifolia	Asteraceae	Trubs	400	0.823	-95.4841	30.2278	56	198	121	39	6602	345	39	306	235	158	278	108	1185
Baccharis halimifolia	Asteraceae	Trubs	400	0.823	-86.9784	33.7324	128	163	133	39	7460	326	-10	336	80	218	256	63	1428
Berberis vulgaris	Berberidaceae	Trubs	400	0.795	10.6537	59.3704	1	71	54	21	6906	204	-44	248	123	12	162	-14	732
Berberis vulgaris	Berberidaceae	Trubs	400	0.795	9.69501	53.5769	2	85	80	32	6140	220	-25	245	163	38	163	6	750
Berberis vulgaris	Berberidaceae	Trubs	400	0.795	16.7821	56.99	10	76	62	25	6577	213	-34	247	155	18	162	-5	478
Berberis vulgaris	Berberidaceae	Trubs	400	0.795	19.0611	59.8829	12	55	67	24	7257	206	-68	274	143	-4	153	-32	511
Berberis vulgaris	Berberidaceae	Trubs	400	0.795	11.2676	58.5264	22	72	54	23	6503	196	-38	234	124	15	157	-8	736
Berberis vulgaris	Berberidaceae	Trubs	400	0.795	13.9727	58.8317	58	60	80	28	7118	214	-70	284	142	3	154	-29	612
Berberis vulgaris	Berberidaceae	Trubs	400	0.795	-77.9676	43.0929	183	83	104	28	9247	272	-93	365	200	-30	200	-38	804
Berberis vulgaris	Berberidaceae	Trubs	400	0.795	12.95	48.79	315	85	94	32	7149	239	-53	292	174	40	174	-10	824
Berberis vulgaris	Berberidaceae	Trubs	400	0.795	9.40018	48.8731	360	91	87	33	6420	232	-29	261	171	19	171	7	702
Berberis vulgaris	Berberidaceae	Trubs	400	0.795	7.26005	47.9618	371	93	84	33	6276	237	-16	253	173	52	173	12	732
Ceanothus velutinus	Rhamnaceae	Trubs	400	0.466	-122.606	38.6527	601	131	147	49	5292	308	13	295	69	200	201	69	1098
Ceanothus velutinus	Rhamnaceae	Trubs	400	0.466	-122.012	41.2434	1067	94	168	47	6398	298	-53	351	22	178	178	17	1190
Ceanothus velutinus	Rhamnaceae	Trubs	400	0.466	-114.166	46.5374	1126	66	147	39	7843	284	-92	376	105	22	168	-34	335
Ceanothus velutinus	Rhamnaceae	Trubs	400	0.466	-121.75	44.4054	1288	55	127	41	6072	240	-66	306	-12	136	136	-17	1360
Ceanothus velutinus	Rhamnaceae	Trubs	400	0.466	-122.199	43.2934	1349	61	145	44	6194	258	-67	325	-7	143	143	-13	1135
Ceanothus velutinus	Rhamnaceae	Trubs	400	0.466	-121.36	43.9098	1396	61	152	45	6195	260	-72	332	-7	142	144	-13	455
Ceanothus velutinus	Rhamnaceae	Trubs	400	0.466	-112.446	42.7852	1808	54	145	36	8602	280	-119	399	42	160	165	-56	392
Ceanothus velutinus	Rhamnaceae	Trubs	400	0.466	-119.835	39.3091	2037	66	158	44	6745	270	-84	354	-13	157	157	-13	500
Ceanothus velutinus	Rhamnaceae	Trubs	400	0.466	-119.194	38.0856	2468	42	145	45	6199	224	-98	322	-31	125	125	-31	468
Ceanothus velutinus	Rhamnaceae	Trubs	400	0.466	-105.381	41.2401	2592	31	141	39	7627	232	-124	356	107	-59	133	-59	434
Cornus sericea	Cornaceae	Trubs	400	0.97	5.35	51.85	3	94	76	34	5427	215	-5	220	64	51	163	25	785
Cornus sericea	Cornaceae	Trubs	400	0.97	-66.6344	45.9593	27	53	109	27	9923	252	-147	399	9	-23	177	-81	1082
Cornus sericea	Cornaceae	Trubs	400	0.97	3.97945	50.4878	53	101	81	34	5569	227	-5	232	69	63	170	29	789
Cornus sericea	Cornaceae	Trubs	400	0.97	-75.3513	45.5259	56	58	99	23	10929	262	-156	418	180	-77	192	-91	888
Cornus sericea	Cornaceae	Trubs	400	0.97	-73.8425	43.0199	116	80	121	30	9682	281	-120	401	133	-38	200	-51	1019
Cornus sericea	Cornaceae	Trubs	400	0.97	-87.8248	42.3923	183	86	99	26	9701	270	-107	377	206	-45	206	-45	868
Cornus sericea	Cornaceae	Trubs	400	0.97	-81.2789	43.0358	259	74	100	27	9321	262	-99	361	182	-41	190	-50	947
Cornus sericea	Cornaceae	Trubs	400	0.97	-81.3247	42.9598	265	74	99	27	9276	260	-99	359	182	-41	189	-49	946
Cornus sericea	Cornaceae	Trubs	400	0.97	-81.522	40.9392	316	97	111	30	9009	283	-80	363	188	-23	209	-23	946
Cornus sericea	Cornaceae	Trubs	400	0.97	-80.7366	43.3902	349	66	101	27	9417	258	-108	366	175	-50	183	-58	944
Crataegus azarolus	Rosaceae	Trubs	400	0.876	35.7358	32.7476	129	208	124	44	6059	355	75	280	128	279	280	128	390
Crataegus azarolus	Rosaceae	Trubs	400	0.876	5.09393	43.9728	271	123	99	36	6114	274	0	274	129	202	202	44	726
Crataegus azarolus	Rosaceae	Trubs	400	0.876	35.7427	32.7503	346	192	116	43	5875	333	64	269	115	261	261	115	448
Crataegus azarolus	Rosaceae	Trubs	400	0.876	35.7534	32.9551	498	182	112	41	5893	323	55	268	105	252	252	105	498
Crataegus azarolus	Rosaceae	Trubs	400	0.876	35.7226	33.0255	540	181	108	40	5837	320	56	264	104	249	249	104	547
Crataegus azarolus	Rosaceae	Trubs	400	0.876	-3.79	40.45	646	138	103	35	6613	309	15	294	96	227	227	57	441
Crataegus azarolus	Rosaceae	Trubs	400	0.876	35.7869	33.087	911	156	98	37	6029	293	33	260	76	226	226	76	698
Crataegus azarolus	Rosaceae	Trubs	400	0.876	35.774	33.2042	1072	148	95	36	6077	284	25	259	66	219	219	66	762
Geranium arboreum	Geraniaceae	Trubs	400	0.908	-156.295	20.6095	401	212	81	68	1224	272	154	118	197	223	228	196	924
Geranium arboreum	Geraniaceae	Trubs	400	0.908	-156.3	20.7	2050	122	95	73	1297	184	54	130	107	136	136	105	1313
Medicago arborea	Fabaceae	Trubs	400	0.93	3.08618	43.1071	6	150	94	36	5661	290	31	259	117	223	223	78	621
Medicago arborea	Fabaceae	Trubs	400	0.93	3.05244	42.895	12	152	91	35	5599	289	35	254	120	225	225	82	597
Medicago arborea	Fabaceae	Trubs	400	0.93	2.98314	43.1695	22	148	95	36	5686	289	29	260	115	222	222	76	632
Medicago arborea	Fabaceae	Trubs	400	0.93	5.37038	43.2827	33	142	92	35	5873	284	23	261	149	219	219	68	596
Medicago arborea	Fabaceae	Trubs	400	0.93	3.15696	42.4594	63	154	83	34	5355	282	43	239	164	224	224	88	589
Medicago arborea	Fabaceae	Trubs	400	0.93	23.744	37.9821	91	181	86	31	6544	332	63	269	152	267	267	103	398
Medicago arborea	Fabaceae	Trubs	400	0.93	5.42284	43.2225	174	136	88	34	5738	274	21	253	104	211	211	64	631
Osmanthus decorus	Oleaceae	Trubs	400	0.912	-123.1	49.3	30	99	77	33	5376	227	-3	230	38	169	169	32	1329
Osmanthus decorus	Oleaceae	Trubs	400	0.912	41.9167	41.45	1091	90	105	34	7034	249	-55	304	58	37	176	-3	937
Prunus ilicifolia	Rosaceae	Trubs	400	0.872	-122.294	37.5038	104	137	99	54	2986	229	48	181	98	171	175	98	598
Prunus ilicifolia	Rosaceae	Trubs	400	0.872	-117.054	32.8243	148	173	115	53	3421	284	70	214	136	213	221	134	307
Prunus ilicifolia	Rosaceae	Trubs	400	0.872	-120.239	34.483	165	147	117	60	2658	241	49	192	118	176	182	115	445
Prunus ilicifolia	Rosaceae	Trubs	400	0.872	-118.295	34.1353	243	176	127	53	3883	303	64	239	134	222	230	131	420
Prunus ilicifolia	Rosaceae	Trubs	400	0.872	-122.371	37.4895	291	130	103	56	2962	227	45	182	95	164	170	95	760
Prunus ilicifolia	Rosaceae	Trubs	400	0.872	-122.097	37.3302	370	137	125	54	3843	264	34	230	91	184	188	91	762
Prunus ilicifolia	Rosaceae	Trubs	400	0.872	-118.513	34.5466	723	156	141	45	6013	327	19	308	93	234	237	85	412
Prunus ilicifolia	Rosaceae	Trubs	400	0.872	-119.639	34.4589	770	136	125	50	4371	276	27	249	89	191	197	88	661
Prunus ilicifolia	Rosaceae	Trubs	400	0.872	-117.747	34.2584	1396	124	147	46	6104	302	-14	316	59	204	207	54	694
Tamarix gallica	Tamaricaceae	Trubs	400	0.982	4.1	51.95	3	98	59	29	5227	207	5	202	111	52	163	33	762
Tamarix gallica	Tamaricaceae	Trubs	400	0.982	-1.19538	44.7532	12	130	90	40	4869	251	28	223	76	191	191	67	1066
Tamarix gallica	Tamaricaceae	Trubs	400	0.982	2.02	41.38	46	165	71	32	5173	280	64	216	175	109	233	102	600
Tamarix gallica	Tamaricaceae	Trubs	400	0.982	-3.49	40.32	557	143	108	35	6754	321	15	306	100	233	233	60	427
Tamarix gallica	Tamaricaceae	Trubs	400	0.982	-3.49	40.42	574	141	108	35	6686	318	15	303	98	230	230	59	433
Tamarix gallica	Tamaricaceae	Trubs	400	0.982	-3.62	40.36	628	140	105	34	6713	316	14	302	97	230	230	58	442
Tamarix gallica	Tamaricaceae	Trubs	400	0.982	-101.641	35.404	1061	141	155	39	8336	333	-56	389	247	33	247	33	498
Ixora foliosa	Rubiaceae	Trubs	350	0.658	10.61	6.887	517	255	110	67	1015	341	178	163	243	257	269	243	1682
Oemleria cerasiformis	Rosaceae	Trubs	350	0.7	-122.407	47.6555	40	109	84	38	4808	234	15	219	55	171	171	50	960
Oemleria cerasiformis	Rosaceae	Trubs	350	0.7	-122.979	47.0714	43	104	111	44	4962	252	4	248	48	169	169	44	1351
Oemleria cerasiformis	Rosaceae	Trubs	350	0.7	-122.322	37.5126	104	137	99	54	2986	229	48	181	98	171	175	98	598
Oemleria cerasiformis	Rosaceae	Trubs	350	0.7	-123.001	43.9988	167	114	117	44	5014	273	10	263	57	179	180	53	1207
Oemleria cerasiformis	Rosaceae	Trubs	350	0.7	-121.92	37.2285	174	147	138	54	4183	287	32	255	94	198	201	94	628
Oemleria cerasiformis	Rosaceae	Trubs	350	0.7	-122.978	44.0056	177	113	116	44	5043	272	10	262	56	179	181	53	1234
Oemleria cerasiformis	Rosaceae	Trubs	350	0.7	-122.092	37.3283	370	137	125	54	3843	264	34	230	91	184	188	91	762
Tamarix dalmatica	Tamaricaceae	Trubs	350	0.977	15.51	43.93	0	146	100	35	6180	298	20	278	114	226	226	69	906
Tamarix dalmatica	Tamaricaceae	Trubs	350	0.977	15.47	44.27	42	135	102	35	6329	291	7	284	100	217	217	55	1014
Tamarix dalmatica	Tamaricaceae	Trubs	350	0.977	23.72	38.33	47	179	84	31	6387	326	63	263	118	263	263	102	454
Tamarix dalmatica	Tamaricaceae	Trubs	350	0.977	20.6889	39.1208	73	166	102	36	6138	322	44	278	105	246	246	90	1020
Tamarix dalmatica	Tamaricaceae	Trubs	350	0.977	19.1	42.09	76	153	88	32	6370	298	28	270	87	235	235	73	1521
Tamarix dalmatica	Tamaricaceae	Trubs	350	0.977	16.7	43.45	115	154	81	31	6334	300	39	261	90	237	237	76	903
Tamarix dalmatica	Tamaricaceae	Trubs	350	0.977	17.89	42.78	189	150	84	32	6092	292	36	256	88	230	230	76	1276
Tamarix dalmatica	Tamaricaceae	Trubs	350	0.977	18.77	42.32	193	144	93	34	6039	287	19	268	82	222	222	69	1413
Aristolochia gigantea	Aristolochiaceae	Trubs	300	0.478	103.768	1.29629	22	268	80	86	404	314	221	93	262	270	273	262	2385
Aristolochia gigantea	Aristolochiaceae	Trubs	300	0.478	-47.5442	-22.3969	621	202	116	63	2365	282	98	184	227	169	227	169	1298
Aristolochia gigantea	Aristolochiaceae	Trubs	300	0.478	-41.3647	-11.2111	694	225	109	74	1289	295	148	147	235	206	237	206	608
Aristolochia gigantea	Aristolochiaceae	Trubs	300	0.478	-41.9194	-16.8989	787	213	128	69	1729	299	116	183	226	189	232	188	911
Artemisia tridentata	Asteraceae	Trubs	300	0.836	-118.512	34.5473	723	156	141	45	6013	327	19	308	93	234	237	85	412
Artemisia tridentata	Asteraceae	Trubs	300	0.836	-116.698	33.3187	913	147	156	48	5857	329	8	321	86	196	226	78	471
Artemisia tridentata	Asteraceae	Trubs	300	0.836	-119.161	34.5597	1058	132	121	44	5472	290	16	274	74	203	208	71	532
Artemisia tridentata	Asteraceae	Trubs	300	0.836	-119.556	39.5488	1400	103	179	44	7530	327	-71	398	11	198	204	11	180
Artemisia tridentata	Asteraceae	Trubs	300	0.836	-112.97	37.2225	1474	128	164	41	8073	342	-50	392	43	161	235	29	358
Artemisia tridentata	Asteraceae	Trubs	300	0.836	-115.901	32.0445	1639	123	135	46	5720	287	-3	290	61	131	202	60	378
Artemisia tridentata	Asteraceae	Trubs	300	0.836	-110.691	44.9916	1911	37	149	37	8561	263	-137	400	123	-55	149	-70	444
Artemisia tridentata	Asteraceae	Trubs	300	0.836	-110.442	44.9329	1971	23	164	39	8704	253	-167	420	109	-32	134	-90	463
Artemisia tridentata	Asteraceae	Trubs	300	0.836	-110.166	44.8693	2232	8	158	39	8404	231	-173	404	91	-48	117	-98	561
Artemisia tridentata	Asteraceae	Trubs	300	0.836	-110.21	44.8745	2348	1	156	39	8354	222	-178	400	83	-57	110	-104	590
Asclepias albicans	Asclepiadaceae	Trubs	300	0.885	-116.246	32.8878	320	199	174	49	6318	391	41	350	132	254	283	123	218
Asclepias albicans	Asclepiadaceae	Trubs	300	0.885	-116.228	32.9947	447	194	174	49	6433	389	37	352	126	251	279	117	231
Asclepias albicans	Asclepiadaceae	Trubs	300	0.885	-116.241	33.0047	687	177	171	48	6472	373	24	349	109	234	264	101	267
Atriplex canescens	Amaranthaceae	Trubs	300	0.787	-115.695	33.0155	0	226	170	46	7248	415	48	367	150	252	319	135	69
Atriplex canescens	Amaranthaceae	Trubs	300	0.787	-116.261	33.7385	19	228	171	45	7142	416	44	372	155	258	320	139	79
Atriplex canescens	Amaranthaceae	Trubs	300	0.787	-116.178	33.1981	159	217	173	47	6802	410	48	362	146	280	305	134	137
Atriplex canescens	Amaranthaceae	Trubs	300	0.787	-116.233	32.9978	447	194	174	49	6433	389	37	352	126	251	279	117	231
Atriplex canescens	Amaranthaceae	Trubs	300	0.787	-110.818	32.3151	877	199	160	46	6996	374	32	342	284	232	290	113	353
Atriplex canescens	Amaranthaceae	Trubs	300	0.787	-106.702	32.3689	1358	152	180	47	7504	340	-37	377	240	147	249	57	256
Berberis iberica	Berberidaceae	Trubs	300	0.842	46.3508	41.2161	388	137	97	29	8146	313	-17	330	178	31	240	31	555
Berberis iberica	Berberidaceae	Trubs	300	0.842	46.4236	41.1878	409	136	97	29	8122	312	-17	329	178	31	239	31	556
Berberis iberica	Berberidaceae	Trubs	300	0.842	46.3803	41.2375	531	130	97	29	8040	305	-22	327	171	26	232	26	599
Berberis iberica	Berberidaceae	Trubs	300	0.842	41.4686	43.034	681	109	95	34	6495	254	-23	277	190	30	190	25	1334
Berberis iberica	Berberidaceae	Trubs	300	0.842	48.9036	40.7738	1062	99	89	28	7954	269	-47	316	137	196	200	-2	493
Berberis iberica	Berberidaceae	Trubs	300	0.842	46.2135	42.6675	1162	74	95	28	8240	247	-82	329	158	-33	178	-33	743
Berberis iberica	Berberidaceae	Trubs	300	0.842	48.6425	41.1589	1533	71	91	29	7441	232	-75	307	107	-25	164	-25	484
Berberis julianae	Berberidaceae	Trubs	300	0.885	4.95	52.25	0	93	69	32	5272	210	-2	212	105	47	160	28	805
Berberis julianae	Berberidaceae	Trubs	300	0.885	4.55	52.35	11	93	60	29	5247	204	1	203	106	44	159	30	792
Berberis julianae	Berberidaceae	Trubs	300	0.885	-73.968	40.8058	29	119	91	26	8774	293	-47	340	105	4	230	4	1151
Berberis julianae	Berberidaceae	Trubs	300	0.885	13.395	52.4379	46	91	81	29	6933	239	-34	273	177	42	177	0	564
Berberis julianae	Berberidaceae	Trubs	300	0.885	8.86498	49.9823	141	98	89	33	6511	246	-22	268	181	26	181	13	657
Berberis julianae	Berberidaceae	Trubs	300	0.885	5.95	50.75	202	94	74	33	5566	217	-6	223	165	53	165	23	913
Berberis julianae	Berberidaceae	Trubs	300	0.885	16.3539	48.2586	213	97	96	32	7206	259	-38	297	189	17	189	3	630
Berberis julianae	Berberidaceae	Trubs	300	0.885	14.4096	50.1177	233	88	90	31	7034	243	-40	283	178	-2	178	-2	491
Berberis julianae	Berberidaceae	Trubs	300	0.885	9.40078	48.8504	360	91	87	33	6420	232	-29	261	171	19	171	7	702
Carpenteria californica	Hydrangeaceae	Trubs	300	0.748	-122.023	37.4963	0	150	107	51	3653	255	49	206	111	191	195	102	349
Carpenteria californica	Hydrangeaceae	Trubs	300	0.748	-122.178	37.6746	2	145	95	50	3320	241	52	189	100	180	184	100	538
Carpenteria californica	Hydrangeaceae	Trubs	300	0.748	-122.057	37.5619	3	149	106	51	3683	253	47	206	99	190	193	99	394
Carpenteria californica	Hydrangeaceae	Trubs	300	0.748	-122.028	37.291	117	147	131	54	3980	277	36	241	96	195	198	96	571
Carpenteria californica	Hydrangeaceae	Trubs	300	0.748	-122.054	37.2859	275	141	129	54	3912	270	34	236	93	189	192	93	725
Carpenteria californica	Hydrangeaceae	Trubs	300	0.748	-122.115	37.2992	370	137	125	54	3843	264	34	230	91	184	188	91	762
Carpenteria californica	Hydrangeaceae	Trubs	300	0.748	-122.285	37.3798	430	130	113	55	3410	243	39	204	91	171	176	91	818
Carpenteria californica	Hydrangeaceae	Trubs	300	0.748	-122.117	37.2582	522	132	125	54	3912	263	32	231	88	181	186	88	865
Cephalanthus occidentalis	Rubiaceae	Trubs	300	0.961	-85.7295	30.13	6	198	110	41	5999	321	53	268	268	162	270	118	1539
Cephalanthus occidentalis	Rubiaceae	Trubs	300	0.961	-74.0113	40.8731	10	118	97	28	8819	296	-50	346	223	3	230	3	1154
Cephalanthus occidentalis	Rubiaceae	Trubs	300	0.961	-74.4357	40.3699	28	113	114	32	8579	296	-59	355	216	1	222	1	1166
Cephalanthus occidentalis	Rubiaceae	Trubs	300	0.961	-74.488	40.7135	90	104	121	32	8737	292	-77	369	207	-13	214	-13	1243
Cephalanthus occidentalis	Rubiaceae	Trubs	300	0.961	-78.9689	35.9683	97	149	134	39	7626	318	-24	342	245	102	245	48	1149
Cephalanthus occidentalis	Rubiaceae	Trubs	300	0.961	-96.23	32.4426	114	184	128	36	7725	356	4	352	224	279	279	79	980
Cephalanthus occidentalis	Rubiaceae	Trubs	300	0.961	-96.9633	33.061	153	181	124	35	8020	353	-1	354	224	74	282	74	918
Cephalanthus occidentalis	Rubiaceae	Trubs	300	0.961	-88.1761	41.346	163	97	116	28	10118	294	-109	403	200	-42	220	-42	927
Cephalanthus occidentalis	Rubiaceae	Trubs	300	0.961	-78.0615	39.06	176	117	128	34	8507	301	-65	366	204	4	224	4	972
Cephalanthus occidentalis	Rubiaceae	Trubs	300	0.961	-81.2204	42.9499	269	73	99	27	9293	260	-100	360	182	-41	189	-50	953
Convolvulus floridus	Convolvulaceae	Trubs	300	0.786	-17.7821	28.695	204	192	66	45	2699	275	130	145	172	222	230	162	358
Convolvulus floridus	Convolvulaceae	Trubs	300	0.786	-17.7614	28.8077	221	191	66	45	2720	274	128	146	171	222	230	161	371
Convolvulus floridus	Convolvulaceae	Trubs	300	0.786	-17.7767	28.6114	310	187	66	44	2751	271	123	148	166	218	226	156	367
Convolvulus floridus	Convolvulaceae	Trubs	300	0.786	-17.8447	28.4921	341	186	66	44	2777	270	122	148	164	217	225	154	359
Convolvulus floridus	Convolvulaceae	Trubs	300	0.786	-17.841	28.6625	905	157	68	42	3096	249	89	160	131	194	201	122	454
Crataegus sinaica	Rosaceae	Trubs	300	0.798	-0.54	39.4	124	169	93	39	5177	294	60	234	182	236	239	107	447
Crataegus sinaica	Rosaceae	Trubs	300	0.798	138.699	-34.9128	157	157	109	48	4042	284	61	223	114	208	208	106	645
Crataegus sinaica	Rosaceae	Trubs	300	0.798	138.671	-34.9508	313	147	109	49	3991	276	54	222	97	198	198	97	796
Crataegus sinaica	Rosaceae	Trubs	300	0.798	138.839	-34.8639	419	139	117	50	4103	274	41	233	87	191	191	87	821
Crataegus sinaica	Rosaceae	Trubs	300	0.798	138.972	-34.685	448	137	121	50	4272	276	35	241	83	191	191	83	741
Crataegus sinaica	Rosaceae	Trubs	300	0.798	138.711	-35.0002	459	138	109	49	3902	266	46	220	88	187	187	88	1011
Distylium racemosum	Hamamelidaceae	Trubs	300	0.88	-78.6997	35.7942	124	152	126	37	7548	315	-17	332	247	106	247	52	1143
Distylium racemosum	Hamamelidaceae	Trubs	300	0.88	39.7417	43.7609	622	109	85	32	6324	248	-13	261	47	56	190	30	1252
Exochorda racemosa	Rosaceae	Trubs	300	0.895	14.8489	56.156	5	78	61	26	6280	208	-26	234	155	23	161	2	577
Exochorda racemosa	Rosaceae	Trubs	300	0.895	-78.8598	35.0538	28	161	127	38	7377	320	-6	326	254	114	254	63	1184
Genista holopetala	Fabaceae	Trubs	300	0.954	13.8269	45.6506	200	132	69	28	6359	267	21	246	140	59	214	52	1147
Genista holopetala	Fabaceae	Trubs	300	0.954	13.8514	45.9225	1031	71	80	30	6445	213	-51	264	79	-2	154	-11	1306
Genista holopetala	Fabaceae	Trubs	300	0.954	-3.91253	36.8845	1229	127	118	38	6181	306	1	305	63	211	211	54	623
Heteromorpha arborescens	Apiaceae	Trubs	300	0.817	25.9366	-33.5939	215	177	122	59	2752	272	68	204	172	142	213	142	474
Heteromorpha arborescens	Apiaceae	Trubs	300	0.817	26.3134	-33.1633	459	177	139	59	3257	286	52	234	217	138	217	133	530
Heteromorpha arborescens	Apiaceae	Trubs	300	0.817	11.5	48.16	525	80	89	32	6778	228	-48	276	165	4	165	-9	930
Heteromorpha arborescens	Apiaceae	Trubs	300	0.817	11.4979	48.163	527	80	88	31	6777	228	-48	276	166	5	166	-9	927
Heteromorpha arborescens	Apiaceae	Trubs	300	0.817	26.503	-33.3285	605	165	127	59	2899	265	51	214	175	132	202	126	705
Heteromorpha arborescens	Apiaceae	Trubs	300	0.817	22.1603	-33.3614	1136	132	142	57	3668	261	14	247	161	85	178	85	412
Heteromorpha arborescens	Apiaceae	Trubs	300	0.817	23.9016	-32.347	1411	137	151	54	4525	280	2	278	189	77	194	77	369
Heteromorpha arborescens	Apiaceae	Trubs	300	0.817	26.9001	-32.3956	1414	132	132	58	3207	244	19	225	171	89	171	89	889
Heteromorpha arborescens	Apiaceae	Trubs	300	0.817	27.8376	-28.8891	1597	150	147	52	4557	274	-6	280	201	86	201	86	726
Hydrangea aspera	Hydrangeaceae	Trubs	300	0.875	10.1566	48.6867	537	78	84	31	6573	222	-41	263	161	5	161	-8	763
Hydrangea aspera	Hydrangeaceae	Trubs	300	0.875	121.099	24.5018	1668	137	70	40	3662	214	43	171	178	102	179	87	2556
Hypericum canariense	Clusiaceae	Trubs	300	0.888	18.6266	-33.8294	151	165	115	55	3312	275	67	208	130	205	206	122	713
Hypericum canariense	Clusiaceae	Trubs	300	0.888	-17.7456	28.7302	165	194	66	45	2688	277	132	145	174	224	232	164	358
Hypericum canariense	Clusiaceae	Trubs	300	0.888	-17.7824	28.6977	204	192	66	45	2699	275	130	145	172	222	230	162	358
Hypericum canariense	Clusiaceae	Trubs	300	0.888	-17.7591	28.6475	209	192	66	45	2688	275	130	145	172	222	230	162	356
Hypericum canariense	Clusiaceae	Trubs	300	0.888	-17.7951	28.6627	862	159	68	42	3076	251	92	159	134	196	203	125	451
Ilex colchica	Aquifoliaceae	Trubs	300	0.891	39.8934	43.4916	45	143	79	32	5883	271	29	242	87	198	218	70	1497
Ilex colchica	Aquifoliaceae	Trubs	300	0.891	39.3277	43.9436	169	130	79	30	6364	267	12	255	70	191	213	52	1297
Ilex colchica	Aquifoliaceae	Trubs	300	0.891	39.2782	44.2827	364	114	82	30	6950	260	-13	273	46	100	205	28	1097
Ilex colchica	Aquifoliaceae	Trubs	300	0.891	39.7417	43.7626	622	109	85	32	6324	248	-13	261	47	56	190	30	1252
Ilex colchica	Aquifoliaceae	Trubs	300	0.891	41.8765	41.6689	820	102	100	35	6584	249	-34	283	73	89	183	16	1273
Ilex colchica	Aquifoliaceae	Trubs	300	0.891	41.7829	41.1527	1606	69	114	34	7515	245	-85	330	101	-22	162	-30	721
Ilex colchica	Aquifoliaceae	Trubs	300	0.891	40.4364	43.6508	1839	44	99	34	6527	197	-88	285	106	-36	126	-39	1020
Ilex colchica	Aquifoliaceae	Trubs	300	0.891	40.791	43.5387	2251	24	103	35	6417	179	-109	288	83	-55	103	-59	985
Kerria japonica	Rosaceae	Trubs	300	0.737	12.2026	45.4855	1	132	86	30	7122	281	-1	282	168	39	221	39	852
Kerria japonica	Rosaceae	Trubs	300	0.737	139.721	35.6363	24	156	78	26	7440	306	8	298	225	62	252	62	1453
Kerria japonica	Rosaceae	Trubs	300	0.737	-73.9822	40.7884	27	120	89	26	8782	293	-44	337	106	6	232	6	1146
Kerria japonica	Rosaceae	Trubs	300	0.737	13.404	52.4539	46	91	81	29	6933	239	-34	273	177	42	177	0	564
Kerria japonica	Rosaceae	Trubs	300	0.737	139.576	35.7012	58	149	87	27	7607	305	-7	312	220	53	248	53	1472
Kerria japonica	Rosaceae	Trubs	300	0.737	-2.48243	51.48	64	96	72	36	4582	208	10	198	49	59	157	41	805
Kerria japonica	Rosaceae	Trubs	300	0.737	-2.62401	51.4789	66	96	71	35	4618	208	10	198	48	115	157	40	848
Kerria japonica	Rosaceae	Trubs	300	0.737	139.088	35.3104	111	149	92	29	7333	301	-7	308	245	57	245	57	1731
Kerria japonica	Rosaceae	Trubs	300	0.737	7.96481	49.2429	254	92	87	33	6308	234	-26	260	172	50	172	10	704
Kerria japonica	Rosaceae	Trubs	300	0.737	10.2071	48.874	628	73	83	32	6504	215	-44	259	155	0	155	-12	798
Kolkwitzia amabilis	Caprifoliaceae	Trubs	300	0.975	4.45	52.25	2	94	61	30	5241	206	3	203	108	47	161	31	781
Kolkwitzia amabilis	Caprifoliaceae	Trubs	300	0.975	-73.7393	40.8004	18	117	88	26	8559	286	-43	329	101	6	226	6	1105
Kolkwitzia amabilis	Caprifoliaceae	Trubs	300	0.975	17.6427	59.8795	28	56	70	24	7514	209	-76	285	143	-6	155	-38	557
Kolkwitzia amabilis	Caprifoliaceae	Trubs	300	0.975	13.404	52.4539	46	91	81	29	6933	239	-34	273	177	42	177	0	564
Kolkwitzia amabilis	Caprifoliaceae	Trubs	300	0.975	15.6096	58.4166	73	64	77	27	6952	218	-59	277	145	6	157	-21	556
Kolkwitzia amabilis	Caprifoliaceae	Trubs	300	0.975	14.4523	56.7932	175	65	73	28	6573	207	-49	256	142	11	151	-17	677
Leycesteria formosa	Caprifoliaceae	Trubs	300	0.902	169.662	-46.4497	38	101	88	48	3409	192	9	183	58	83	142	54	937
Leycesteria formosa	Caprifoliaceae	Trubs	300	0.902	147.052	-43.0287	69	116	94	51	3041	214	32	182	83	154	154	76	803
Leycesteria formosa	Caprifoliaceae	Trubs	300	0.902	174.401	-36.7345	74	148	80	46	3071	237	65	172	109	185	188	109	1310
Leycesteria formosa	Caprifoliaceae	Trubs	300	0.902	-2.07963	51.9131	77	95	74	36	4557	207	5	202	48	59	154	39	697
Leycesteria formosa	Caprifoliaceae	Trubs	300	0.902	175.208	-37.117	277	136	86	46	3249	231	48	183	94	175	178	94	1815
Leycesteria formosa	Caprifoliaceae	Trubs	300	0.902	174.563	-36.9481	287	136	81	46	3132	228	53	175	96	177	177	96	1341
Leycesteria formosa	Caprifoliaceae	Trubs	300	0.902	168.629	-45.0465	336	100	105	46	4221	221	-4	225	103	43	153	43	864
Leycesteria formosa	Caprifoliaceae	Trubs	300	0.902	172.936	-40.8424	345	112	87	45	3431	207	16	191	66	154	154	66	2101
Leycesteria formosa	Caprifoliaceae	Trubs	300	0.902	175.22	-40.8806	363	115	85	46	3279	213	32	181	80	157	157	72	1870
Leycesteria formosa	Caprifoliaceae	Trubs	300	0.902	175.643	-40.7249	394	114	91	47	3432	217	26	191	76	157	157	69	1691
Lycium afrum	Solanaceae	Trubs	300	0.995	18.4348	-33.9017	5	170	101	54	2944	265	80	185	132	206	206	132	762
Lycium afrum	Solanaceae	Trubs	300	0.995	18.5044	-34.0647	13	167	97	53	2983	260	79	181	130	204	205	130	716
Lycium afrum	Solanaceae	Trubs	300	0.995	18.0025	-33.1481	31	196	84	44	3682	290	101	189	152	239	240	146	292
Lycium afrum	Solanaceae	Trubs	300	0.995	18.3236	-33.5695	33	163	99	57	2588	252	79	173	135	193	194	128	480
Lycium afrum	Solanaceae	Trubs	300	0.995	18.1358	-33.184	43	184	92	49	3326	278	93	185	146	224	224	139	307
Lycium afrum	Solanaceae	Trubs	300	0.995	18.094	-33.074	55	190	97	47	3742	293	90	203	147	235	235	140	286
Lycium afrum	Solanaceae	Trubs	300	0.995	18.9501	-33.2172	67	179	134	53	4235	311	60	251	133	232	232	125	473
Lycium afrum	Solanaceae	Trubs	300	0.995	18.3888	-33.4466	233	161	107	56	3006	262	71	191	129	196	197	121	511
Lycium afrum	Solanaceae	Trubs	300	0.995	19.6116	-34.0693	235	165	124	55	3515	278	53	225	118	208	208	118	494
Lycium afrum	Solanaceae	Trubs	300	0.995	19.5246	-34.4102	286	155	96	54	2803	244	68	176	119	190	190	119	593
Maerua crassifolia	Capparidaceae	Trubs	300	0.955	2.09554	13.5102	209	292	147	55	2956	416	152	264	283	257	330	255	503
Maerua crassifolia	Capparidaceae	Trubs	300	0.955	-3.78951	8.76947	212	273	112	68	1344	359	195	164	256	274	292	256	1079
Maerua crassifolia	Capparidaceae	Trubs	300	0.955	35.3271	31.4161	300	201	129	47	5472	341	69	272	127	264	264	127	215
Maerua crassifolia	Capparidaceae	Trubs	300	0.955	-1.51343	12.3361	307	281	134	58	2297	391	161	230	267	257	314	257	790
Maerua crassifolia	Capparidaceae	Trubs	300	0.955	13.3094	16.8306	394	271	162	53	4826	409	107	302	309	220	322	200	39
Maerua crassifolia	Capparidaceae	Trubs	300	0.955	-11.6242	20.9308	448	270	154	49	5520	425	115	310	335	262	336	195	54
Nerium oleander	Asclepiadaceae	Trubs	300	0.512	-84.1794	30.0742	3	199	129	45	5826	329	47	282	270	164	270	122	1486
Nerium oleander	Asclepiadaceae	Trubs	300	0.512	-58.4832	-34.8308	17	164	109	44	4666	298	53	245	221	105	224	105	993
Nerium oleander	Asclepiadaceae	Trubs	300	0.512	-122.222	40.1807	89	171	140	41	7011	366	27	339	90	262	262	85	582
Nerium oleander	Asclepiadaceae	Trubs	300	0.512	-8.0879	38.9431	124	168	95	40	4824	306	71	235	117	229	232	109	654
Nerium oleander	Asclepiadaceae	Trubs	300	0.512	-17.7837	28.6924	204	192	66	45	2699	275	130	145	172	222	230	162	358
Nerium oleander	Asclepiadaceae	Trubs	300	0.512	-17.7591	28.6475	209	192	66	45	2688	275	130	145	172	222	230	162	356
Nerium oleander	Asclepiadaceae	Trubs	300	0.512	-17.7648	28.7772	464	179	66	43	2839	265	114	151	157	211	219	147	406
Nerium oleander	Asclepiadaceae	Trubs	300	0.512	-70.5	-33.3917	831	137	157	57	4152	290	18	272	91	185	191	84	456
Nerium oleander	Asclepiadaceae	Trubs	300	0.512	-17.7979	28.6358	862	159	68	42	3076	251	92	159	134	196	203	125	451
Pittosporum tobira	Pittosporaceae	Trubs	300	0.894	3.11016	39.81	16	165	78	35	5084	285	67	218	145	231	235	107	658
Pittosporum tobira	Pittosporaceae	Trubs	300	0.894	-95.6337	29.7713	31	202	109	37	6347	339	52	287	264	163	279	115	1125
Pittosporum tobira	Pittosporaceae	Trubs	300	0.894	3.22826	39.7358	41	165	77	35	5052	284	67	217	144	230	234	107	656
Pittosporum tobira	Pittosporaceae	Trubs	300	0.894	3.28998	39.7432	85	163	77	35	5076	282	65	217	142	228	232	105	668
Pittosporum tobira	Pittosporaceae	Trubs	300	0.894	-97.6694	30.3177	188	200	121	38	6908	355	38	317	237	123	285	108	823
Pittosporum tobira	Pittosporaceae	Trubs	300	0.894	7.05849	43.7001	221	137	86	36	5248	260	26	234	111	204	206	73	846
Pittosporum tobira	Pittosporaceae	Trubs	300	0.894	-3.78	40.45	646	138	103	35	6613	309	15	294	96	227	227	57	441
Pittosporum tobira	Pittosporaceae	Trubs	300	0.894	-74.0553	4.67491	2554	137	103	81	302	197	71	126	136	134	141	134	933
Polygala myrtifolia	Polygalaceae	Trubs	300	0.84	151.612	-33.0445	13	179	94	47	3769	268	71	197	223	135	224	128	1165
Polygala myrtifolia	Polygalaceae	Trubs	300	0.84	151.345	-33.4304	26	174	101	49	3790	266	60	206	218	130	219	123	1384
Polygala myrtifolia	Polygalaceae	Trubs	300	0.84	22.7998	-34.0295	34	171	97	57	2474	251	81	170	149	202	202	140	752
Polygala myrtifolia	Polygalaceae	Trubs	300	0.84	149.901	-37.0493	44	151	84	46	3285	237	58	179	181	112	192	107	898
Polygala myrtifolia	Polygalaceae	Trubs	300	0.84	21.2699	-34.1917	109	174	129	56	3213	281	54	227	157	203	213	132	469
Polygala myrtifolia	Polygalaceae	Trubs	300	0.84	-117.617	33.4172	116	163	112	54	3306	266	61	205	127	201	209	124	300
Polygala myrtifolia	Polygalaceae	Trubs	300	0.84	9.44394	42.6975	131	148	80	35	5121	273	46	227	126	214	216	87	742
Polygala myrtifolia	Polygalaceae	Trubs	300	0.84	-17.7763	28.6572	209	192	66	45	2688	275	130	145	172	222	230	162	356
Polygala myrtifolia	Polygalaceae	Trubs	300	0.84	2.62363	39.7114	364	150	79	35	5198	273	51	222	128	217	221	90	599
Prunus brigantina	Rosaceae	Trubs	300	0.874	6.23598	44.0764	908	94	94	35	5918	238	-28	266	61	170	170	19	843
Prunus brigantina	Rosaceae	Trubs	300	0.874	6.68014	44.4006	1357	72	88	33	6007	215	-49	264	39	149	149	-4	949
Prunus brigantina	Rosaceae	Trubs	300	0.874	6.45521	44.4199	1450	64	88	33	5987	207	-56	263	31	141	141	-12	1012
Prunus brigantina	Rosaceae	Trubs	300	0.874	6.4388	44.1501	1517	63	81	32	5791	198	-50	248	33	138	138	-9	1024
Prunus brigantina	Rosaceae	Trubs	300	0.874	6.7239	44.6815	1765	47	80	31	5929	183	-68	251	16	122	123	-27	1166
Prunus brigantina	Rosaceae	Trubs	300	0.874	6.8561	44.7671	1829	43	77	31	5906	178	-70	248	13	118	119	-30	1202
Prunus brigantina	Rosaceae	Trubs	300	0.874	6.8255	44.3175	2426	13	61	28	5485	133	-84	217	-11	85	85	-51	1409
Prunus brigantina	Rosaceae	Trubs	300	0.874	6.95072	44.3131	2481	10	60	27	5464	129	-86	215	-13	82	82	-53	1423
Pyrus syriaca	Rosaceae	Trubs	300	0.724	35.6046	33.1219	63	208	111	42	5622	344	84	260	135	274	277	135	523
Pyrus syriaca	Rosaceae	Trubs	300	0.724	35.6827	32.7941	173	205	119	43	5940	350	76	274	128	275	276	128	434
Pyrus syriaca	Rosaceae	Trubs	300	0.724	35.7442	33.1945	888	158	96	37	5917	293	38	255	79	227	227	79	740
Pyrus syriaca	Rosaceae	Trubs	300	0.724	35.7774	33.1431	956	153	97	37	6015	290	31	259	73	224	224	73	728
Pyrus syriaca	Rosaceae	Trubs	300	0.724	35.7988	33.1202	963	152	99	37	6069	291	28	263	71	223	223	71	689
Pyrus syriaca	Rosaceae	Trubs	300	0.724	35.8485	33.0477	983	151	101	37	6144	292	25	267	70	224	224	70	628
Rosa damascena	Rosaceae	Trubs	300	0.99	16.4753	57.27	9	74	65	25	6640	215	-37	252	154	17	162	-7	499
Rosa damascena	Rosaceae	Trubs	300	0.99	16.3447	57.5557	68	70	68	26	6679	213	-44	257	150	13	158	-12	526
Rosa damascena	Rosaceae	Trubs	300	0.99	77.15	28.64	221	251	131	39	6713	405	73	332	300	166	328	155	660
Rosa damascena	Rosaceae	Trubs	300	0.99	10.1238	50.0738	270	88	91	32	6729	240	-36	276	173	13	173	0	623
Rosa damascena	Rosaceae	Trubs	300	0.99	10.3513	48.8573	537	78	84	31	6599	221	-42	263	160	4	160	-9	765
Rubus sanctus	Rosaceae	Trubs	300	0.994	35.6476	32.775	0	218	124	44	5994	364	85	279	139	288	290	139	389
Rubus sanctus	Rosaceae	Trubs	300	0.994	35.1024	32.8884	4	204	97	43	4827	315	92	223	142	258	263	142	543
Rubus sanctus	Rosaceae	Trubs	300	0.994	34.9175	32.5725	62	201	98	43	4837	311	88	223	139	255	260	139	569
Rubus sanctus	Rosaceae	Trubs	300	0.994	35.6243	33.2318	155	201	106	41	5491	334	81	253	130	265	268	130	596
Rubus sanctus	Rosaceae	Trubs	300	0.994	35.7363	32.8469	300	196	118	43	5899	339	67	272	119	265	266	119	455
Rubus sanctus	Rosaceae	Trubs	300	0.994	35.7032	33.2253	384	189	106	40	5634	326	67	259	116	255	257	116	616
Rubus sanctus	Rosaceae	Trubs	300	0.994	35.7007	33.0508	500	184	106	40	5752	322	61	261	108	251	252	108	567
Rubus sanctus	Rosaceae	Trubs	300	0.994	35.8374	33.0308	898	157	103	38	6115	297	30	267	76	229	229	76	587
Salix appendiculata	Salicaceae	Trubs	300	0.81	13	47.7	799	68	100	34	6847	221	-72	293	154	-9	154	-23	1275
Salix appendiculata	Salicaceae	Trubs	300	0.81	12.8	47.5	1009	58	99	33	6799	210	-82	292	143	-19	143	-32	1207
Salix appendiculata	Salicaceae	Trubs	300	0.81	13.12	49.09	1092	42	80	30	6641	181	-83	264	125	-6	125	-45	1140
Salix appendiculata	Salicaceae	Trubs	300	0.81	13.14	49.11	1120	40	80	30	6623	179	-84	263	124	-8	124	-46	1161
Salix appendiculata	Salicaceae	Trubs	300	0.81	8.02878	47.8657	1266	48	63	29	5617	164	-53	217	119	2	119	-22	1582
Salix appendiculata	Salicaceae	Trubs	300	0.81	10.94	47.53	1624	30	75	30	5978	157	-85	242	105	-46	105	-46	1139
Salix myrsinifolia	Salicaceae	Trubs	300	0.29	10.4953	59.4338	12	70	56	22	6954	205	-47	252	122	11	162	-16	726
Salix myrsinifolia	Salicaceae	Trubs	300	0.29	16.0911	58.5955	27	67	75	27	7023	220	-57	277	149	8	160	-20	563
Salix myrsinifolia	Salicaceae	Trubs	300	0.29	10.4441	59.3963	32	69	55	22	6917	203	-47	250	121	10	160	-16	729
Salix myrsinifolia	Salicaceae	Trubs	300	0.29	15.5066	60.4222	126	48	87	27	7955	219	-99	318	139	-12	153	-53	639
Salix myrsinifolia	Salicaceae	Trubs	300	0.29	10.861	60.0462	262	45	71	24	7708	202	-88	290	132	-14	146	-53	795
Salix myrsinifolia	Salicaceae	Trubs	300	0.29	15.8647	63.8679	297	21	81	25	8269	187	-136	323	115	-39	129	-85	574
Salix myrsinifolia	Salicaceae	Trubs	300	0.29	10.56	49.01	461	81	85	31	6678	226	-41	267	164	6	164	-7	734
Salix myrsinifolia	Salicaceae	Trubs	300	0.29	12.37	47.87	533	81	97	33	6992	234	-59	293	168	3	168	-12	1007
Salix myrsinifolia	Salicaceae	Trubs	300	0.29	10.24	48.16	560	79	86	31	6611	225	-44	269	163	6	163	-7	880
Salix purpurea	Salicaceae	Trubs	300	0.577	4.55	51.9	0	96	67	31	5302	211	0	211	108	51	162	30	785
Salix purpurea	Salicaceae	Trubs	300	0.577	4.75	51.75	2	96	71	33	5351	214	-1	215	68	54	164	29	791
Salix purpurea	Salicaceae	Trubs	300	0.577	10.1687	52.582	42	88	84	33	6170	227	-22	249	167	17	167	9	646
Salix purpurea	Salicaceae	Trubs	300	0.577	8.73585	49.0723	228	99	87	33	6482	243	-20	263	181	27	181	15	728
Salix purpurea	Salicaceae	Trubs	300	0.577	9.0463	49.1765	232	100	88	33	6488	243	-21	264	181	27	181	15	689
Salix purpurea	Salicaceae	Trubs	300	0.577	12.04	49.42	444	78	83	30	6921	225	-49	274	164	32	164	-14	666
Salix purpurea	Salicaceae	Trubs	300	0.577	10.57	48.48	494	82	84	31	6684	227	-40	267	166	7	166	-6	806
Salix purpurea	Salicaceae	Trubs	300	0.577	171.388	-43.4684	1099	66	95	45	3952	176	-32	208	41	113	115	12	1690
Salvadora persica	Salvadoraceae	Trubs	300	0.918	35.3939	31.4672	0	231	131	46	5745	374	91	283	152	297	297	152	134
Salvadora persica	Salvadoraceae	Trubs	300	0.918	14.5251	-22.6935	20	153	117	70	1669	231	64	167	176	146	176	132	10
Salvadora persica	Salvadoraceae	Trubs	300	0.918	31.434	-23.1081	278	228	144	56	3693	335	82	253	268	175	268	175	429
Salvadora persica	Salvadoraceae	Trubs	300	0.918	15.1132	-22.2891	809	197	158	72	2265	297	79	218	223	172	223	166	64
Salvadora persica	Salvadoraceae	Trubs	300	0.918	36.0833	0.251667	1122	236	163	87	614	332	146	186	243	237	244	228	744
Sambucus ebulus	Adoxacaceae	Trubs	300	0.47	4.95	52.45	0	92	64	30	5287	207	-1	208	105	44	159	28	798
Sambucus ebulus	Adoxacaceae	Trubs	300	0.47	11.6485	44.8914	4	137	78	27	7651	290	2	288	146	51	232	35	681
Sambucus ebulus	Adoxacaceae	Trubs	300	0.47	16.6418	57.7678	13	72	67	26	6725	216	-41	257	153	14	162	-9	516
Sambucus ebulus	Adoxacaceae	Trubs	300	0.47	9.47327	42.4675	87	149	81	35	5100	274	47	227	128	215	217	89	696
Sambucus ebulus	Adoxacaceae	Trubs	300	0.47	10.29	50.02	225	90	91	32	6739	241	-35	276	175	14	175	1	597
Sambucus ebulus	Adoxacaceae	Trubs	300	0.47	11.96	49.07	419	80	85	30	7016	231	-48	279	168	36	168	-13	690
Sambucus ebulus	Adoxacaceae	Trubs	300	0.47	12.04	49.42	444	78	83	30	6921	225	-49	274	164	32	164	-14	666
Sambucus ebulus	Adoxacaceae	Trubs	300	0.47	10.1334	48.7324	562	77	84	32	6554	220	-42	262	159	4	159	-9	774
Sonchus fruticosus	Asteraceae	Trubs	300	0.722	-17.2277	32.8172	649	156	60	44	2664	232	96	136	138	185	193	126	669
Sonchus fruticosus	Asteraceae	Trubs	300	0.722	-17.0132	32.7525	661	155	60	44	2645	230	96	134	137	184	192	125	670
Sonchus fruticosus	Asteraceae	Trubs	300	0.722	-16.9063	32.7839	898	143	60	43	2777	221	83	138	123	174	182	112	706
Sonchus fruticosus	Asteraceae	Trubs	300	0.722	-17.1297	32.7624	1011	137	61	42	2834	218	76	142	117	169	177	106	733
Sonchus fruticosus	Asteraceae	Trubs	300	0.722	-17.0531	32.7798	1128	131	61	42	2900	213	70	143	110	164	172	99	760
Sonchus fruticosus	Asteraceae	Trubs	300	0.722	-16.9478	32.7699	1273	123	62	42	2982	207	61	146	102	158	166	90	782
Sonchus fruticosus	Asteraceae	Trubs	300	0.722	-16.9768	32.7254	1306	122	62	42	3008	207	60	147	100	157	165	89	788
Sorbus chamaemespilus	Rosaceae	Trubs	300	0.999	12.3285	47.7085	1052	55	93	32	6751	202	-82	284	138	-22	138	-35	1112
Sorbus chamaemespilus	Rosaceae	Trubs	300	0.999	5.23891	44.8817	1186	66	87	33	5983	208	-51	259	32	140	143	-11	1077
Sorbus chamaemespilus	Rosaceae	Trubs	300	0.999	11.2796	47.3837	1205	55	87	32	6452	193	-75	268	135	-30	135	-30	1008
Sorbus chamaemespilus	Rosaceae	Trubs	300	0.999	10.92	47.58	1219	53	81	31	6232	185	-69	254	130	-19	130	-28	1072
Sorbus chamaemespilus	Rosaceae	Trubs	300	0.999	13.8328	46.2389	1290	51	83	31	6408	193	-73	266	133	-22	133	-31	1300
Sorbus chamaemespilus	Rosaceae	Trubs	300	0.999	5.60226	45.0825	1364	57	87	33	6030	198	-62	260	22	131	134	-22	1181
Sorbus chamaemespilus	Rosaceae	Trubs	300	0.999	10.1685	47.4501	1405	40	82	32	6114	172	-82	254	116	-30	116	-39	1113
Sorbus chamaemespilus	Rosaceae	Trubs	300	0.999	13.7788	46.3162	1705	28	78	30	6117	163	-90	253	106	-43	106	-49	1270
Sorbus chamaemespilus	Rosaceae	Trubs	300	0.999	9.81962	46.8381	2224	2	59	28	5319	110	-97	207	68	-61	69	-63	1414
Sorbus graeca	Rosaceae	Trubs	300	0.894	7.97133	58.0887	18	74	46	22	5551	181	-20	201	88	92	147	8	1267
Sorbus graeca	Rosaceae	Trubs	300	0.894	7.78625	58.0762	24	74	46	23	5542	179	-21	200	87	92	146	7	1303
Sorbus graeca	Rosaceae	Trubs	300	0.894	18.3118	57.6541	48	72	54	23	6354	201	-31	232	83	95	157	-4	526
Sorbus graeca	Rosaceae	Trubs	300	0.894	18.27	57.6224	52	72	54	23	6367	201	-32	233	83	94	157	-4	524
Sorbus graeca	Rosaceae	Trubs	300	0.894	8.28633	58.2197	86	70	49	23	5716	181	-28	209	83	88	144	0	1302
Styrax officinalis	Styracaceae	Trubs	300	0.901	35.6603	32.7783	0	218	124	44	5994	364	85	279	139	288	290	139	389
Styrax officinalis	Styracaceae	Trubs	300	0.901	26.6212	39.5728	126	153	104	36	6461	311	28	283	89	238	238	74	656
Styrax officinalis	Styracaceae	Trubs	300	0.901	35.7352	32.7483	129	208	124	44	6059	355	75	280	128	279	280	128	390
Styrax officinalis	Styracaceae	Trubs	300	0.901	35.695	32.7494	171	207	120	43	6004	351	76	275	128	277	278	128	411
Styrax officinalis	Styracaceae	Trubs	300	0.901	35.2779	32.8328	249	198	98	41	5326	320	83	237	130	259	262	130	583
Styrax officinalis	Styracaceae	Trubs	300	0.901	35.737	32.847	300	196	118	43	5899	339	67	272	119	265	266	119	455
Styrax officinalis	Styracaceae	Trubs	300	0.901	24.4664	35.1739	321	173	68	32	5227	285	77	208	111	242	242	110	934
Styrax officinalis	Styracaceae	Trubs	300	0.901	35.6684	33.2318	384	189	106	40	5634	326	67	259	116	255	257	116	616
Styrax officinalis	Styracaceae	Trubs	300	0.901	35.1679	31.7137	766	174	116	45	5427	307	51	256	101	235	236	101	458
Syringa josikaea	Oleaceae	Trubs	300	0.912	8.11065	63.4637	4	61	55	29	4790	162	-23	185	36	79	123	3	1298
Syringa josikaea	Oleaceae	Trubs	300	0.912	12.0036	57.7582	48	73	65	26	6551	203	-42	245	82	17	158	-9	804
Syringa josikaea	Oleaceae	Trubs	300	0.912	23.6859	66.2364	49	7	83	22	9644	195	-169	364	119	-68	135	-115	516
Syringa josikaea	Oleaceae	Trubs	300	0.912	18.9092	69.6506	67	22	54	24	5852	152	-69	221	-12	43	104	-44	918
Syringa josikaea	Oleaceae	Trubs	300	0.912	11.1841	59.5911	162	56	63	23	7286	200	-69	269	108	-4	151	-36	805
Syringa josikaea	Oleaceae	Trubs	300	0.912	11.1008	59.6667	176	54	65	23	7353	201	-72	273	107	-5	151	-38	807
Syringa josikaea	Oleaceae	Trubs	300	0.912	15.9024	62.0221	205	32	85	26	8309	202	-123	325	126	-29	140	-75	621
Tamarix nilotica	Tamaricaceae	Trubs	300	0.926	35.3562	31.1982	0	230	131	46	5663	372	89	283	152	295	295	152	96
Tamarix nilotica	Tamaricaceae	Trubs	300	0.926	23.68	38.34	6	181	85	32	6396	328	64	264	120	265	265	104	454
Tamarix nilotica	Tamaricaceae	Trubs	300	0.926	28.23	36.4	50	187	77	33	5691	310	80	230	134	260	260	119	924
Tamarix nilotica	Tamaricaceae	Trubs	300	0.926	26.26	35.2	89	188	57	30	4954	286	96	190	130	251	251	127	574
Tamarix nilotica	Tamaricaceae	Trubs	300	0.926	23.67	35.22	129	184	65	32	5128	290	88	202	122	250	250	121	660
Tamarix nilotica	Tamaricaceae	Trubs	300	0.926	20.9558	37.7209	156	176	84	33	5754	314	66	248	123	248	250	105	939
Tamarix nilotica	Tamaricaceae	Trubs	300	0.926	35.0109	30.573	335	203	125	45	5516	344	69	275	128	269	269	128	96
Tamarix smyrnensis	Tamaricaceae	Trubs	300	0.782	32.97	34.6038	8	186	109	44	4876	316	72	244	126	246	247	126	421
Tamarix smyrnensis	Tamaricaceae	Trubs	300	0.782	32.555	34.7269	92	188	101	42	4927	313	78	235	127	248	250	127	464
Tamarix smyrnensis	Tamaricaceae	Trubs	300	0.782	21.6375	39.5081	128	158	119	35	7291	343	8	335	65	249	252	65	747
Tamarix smyrnensis	Tamaricaceae	Trubs	300	0.782	32.3405	34.923	258	183	103	41	5287	321	72	249	120	250	251	119	619
Tamarix smyrnensis	Tamaricaceae	Trubs	300	0.782	46.4236	41.1878	409	136	97	29	8122	312	-17	329	178	31	239	31	556
Tamarix tetragyna	Tamaricaceae	Trubs	300	0.536	35.4815	32.0109	0	238	132	44	6098	391	97	294	155	308	309	155	197
Tamarix tetragyna	Tamaricaceae	Trubs	300	0.536	33.6306	34.8972	2	194	107	40	5654	332	71	261	124	264	265	124	351
Tamarix tetragyna	Tamaricaceae	Trubs	300	0.536	32.9444	34.6222	5	186	108	44	4797	313	72	241	126	244	245	126	419
Tamarix tetragyna	Tamaricaceae	Trubs	300	0.536	9.73056	0.37806	24	261	68	70	861	310	214	96	262	249	269	249	2745
Tamarix tetragyna	Tamaricaceae	Trubs	300	0.536	34.4492	28.4533	335	216	111	43	5341	341	83	258	153	242	280	143	9
Viburnum opulus	Adoxacaceae	Trubs	300	0.639	10.7213	53.9044	8	86	73	29	6285	221	-26	247	166	35	166	6	667
Viburnum opulus	Adoxacaceae	Trubs	300	0.639	10.1498	52.5502	39	88	84	33	6170	227	-22	249	167	17	167	9	646
Viburnum opulus	Adoxacaceae	Trubs	300	0.639	10.1634	52.5958	42	88	84	33	6174	227	-22	249	167	42	167	9	648
Viburnum opulus	Adoxacaceae	Trubs	300	0.639	46.4236	55.4975	91	41	81	20	11319	246	-153	399	182	-94	182	-106	523
Viburnum opulus	Adoxacaceae	Trubs	300	0.639	8.22093	50.4319	232	89	79	31	6238	226	-22	248	168	48	168	9	697
Viburnum opulus	Adoxacaceae	Trubs	300	0.639	10.0405	48.874	487	81	85	32	6547	224	-38	262	163	8	163	-5	733
Viburnum opulus	Adoxacaceae	Trubs	300	0.639	10.2637	48.9094	549	77	84	32	6578	220	-42	262	160	4	160	-9	763
Viburnum opulus	Adoxacaceae	Trubs	300	0.639	10.1334	48.7324	562	77	84	32	6554	220	-42	262	159	4	159	-9	774
Viburnum opulus	Adoxacaceae	Trubs	300	0.639	-114.475	54.3573	673	14	126	28	10925	223	-221	444	144	-46	144	-135	494
Vitex agnus-castus	Verbenaceae	Trubs	300	0.881	3.10819	39.7963	16	165	78	35	5084	285	67	218	145	231	235	107	658
Vitex agnus-castus	Verbenaceae	Trubs	300	0.881	-48.1002	-0.945233	21	269	84	86	447	322	225	97	263	274	274	262	2572
Vitex agnus-castus	Verbenaceae	Trubs	300	0.881	-98.2028	26.2563	35	231	118	43	5319	358	87	271	271	171	292	155	581
Vitex agnus-castus	Verbenaceae	Trubs	300	0.881	7.95015	51.6167	75	94	75	32	5771	222	-9	231	167	53	167	20	811
Vitex agnus-castus	Verbenaceae	Trubs	300	0.881	25.9033	38.2306	124	173	74	31	5771	305	69	236	103	248	248	103	596
Vitex agnus-castus	Verbenaceae	Trubs	300	0.881	-96.9158	32.8582	135	188	119	34	7913	355	12	343	229	83	287	83	898
Vitex agnus-castus	Verbenaceae	Trubs	300	0.881	-97.6471	30.2354	136	202	122	38	6923	357	39	318	240	124	287	110	811
Vitex agnus-castus	Verbenaceae	Trubs	300	0.881	-97.7288	30.2465	173	200	121	38	6912	355	38	317	238	123	285	108	815
Vitex agnus-castus	Verbenaceae	Trubs	300	0.881	26.2444	35.1	214	181	58	30	4956	280	89	191	123	245	245	120	611
Vitex agnus-castus	Verbenaceae	Trubs	300	0.881	-102.117	31.9635	858	175	155	42	7577	347	-15	362	260	94	270	75	393
Weigela florida	Diervillaceae	Trubs	300	0.892	5.27438	59.4096	24	75	41	24	4627	166	-3	169	86	90	134	20	1492
Weigela florida	Diervillaceae	Trubs	300	0.892	13.7284	51.0504	114	90	78	29	6826	235	-30	265	177	11	177	2	592
Echium candicans	Boraginaceae	Trubs	250	0.815	-122.486	37.9458	0	144	96	51	3247	239	53	186	105	180	183	101	904
Echium candicans	Boraginaceae	Trubs	250	0.815	-122.279	37.5068	19	142	100	53	3266	235	47	188	99	179	183	99	519
Echium candicans	Boraginaceae	Trubs	250	0.815	-122.27	37.8741	42	144	89	51	2876	234	60	174	105	172	178	105	567
Echium candicans	Boraginaceae	Trubs	250	0.815	-122.478	37.8325	55	139	82	52	2444	219	63	156	106	162	167	106	676
Echium candicans	Boraginaceae	Trubs	250	0.815	-122.394	37.1826	58	127	104	61	2224	216	46	170	100	151	156	100	737
Echium candicans	Boraginaceae	Trubs	250	0.815	-122.455	37.7576	76	139	80	52	2331	218	67	151	108	160	167	108	608
Echium candicans	Boraginaceae	Trubs	250	0.815	-117.242	32.8935	81	169	95	51	3120	260	75	185	134	204	212	132	291
Echium candicans	Boraginaceae	Trubs	250	0.815	-122.462	37.515	103	128	88	57	2200	208	55	153	105	150	156	101	691
Echium candicans	Boraginaceae	Trubs	250	0.815	-117.728	33.5142	124	163	113	55	3235	265	62	203	127	199	207	124	318
Echium candicans	Boraginaceae	Trubs	250	0.815	-117.763	33.5731	164	164	114	55	3310	270	63	207	127	201	210	125	337
Genista cinerea	Fabaceae	Trubs	250	0.882	48.9751	64.4642	123	-10	90	20	11117	215	-221	436	135	-138	135	-156	576
Genista cinerea	Fabaceae	Trubs	250	0.882	7.58207	43.8882	707	118	73	32	5457	240	15	225	91	188	189	52	837
Genista cinerea	Fabaceae	Trubs	250	0.882	5.83209	44.5277	907	85	100	35	6140	236	-42	278	93	163	163	5	921
Genista cinerea	Fabaceae	Trubs	250	0.882	5.56419	44.1741	1038	80	88	34	5886	222	-36	258	47	156	156	5	926
Genista cinerea	Fabaceae	Trubs	250	0.882	5.68918	44.1711	1056	80	89	34	5896	221	-37	258	47	156	156	5	926
Genista cinerea	Fabaceae	Trubs	250	0.882	7.65723	44.0622	1129	92	68	30	5620	216	-9	225	103	165	166	24	894
Genista cinerea	Fabaceae	Trubs	250	0.882	7.58849	44.0867	1138	91	69	30	5653	217	-12	229	102	164	165	23	895
Genista cinerea	Fabaceae	Trubs	250	0.882	5.4608	44.5384	1176	69	88	33	5932	211	-48	259	36	146	146	-7	1014
Genista cinerea	Fabaceae	Trubs	250	0.882	7.44702	44.0137	1761	55	64	29	5525	177	-42	219	30	127	128	-10	1082
Genista lobelii	Fabaceae	Trubs	250	0.924	5.47699	43.2248	297	130	86	34	5669	266	18	248	99	205	205	60	665
Genista lobelii	Fabaceae	Trubs	250	0.924	5.65325	43.7801	472	115	93	35	5860	259	-3	262	124	191	191	41	740
Genista lobelii	Fabaceae	Trubs	250	0.924	5.77462	43.3586	545	118	84	34	5532	250	8	242	88	190	190	49	753
Genista lobelii	Fabaceae	Trubs	250	0.924	-0.25	38.65	1015	128	102	38	5678	275	11	264	101	203	205	61	625
Genista lobelii	Fabaceae	Trubs	250	0.924	-2.96028	37.8172	1674	101	122	37	6699	295	-28	323	51	193	193	24	683
Gnidia glauca	Thymelaeaceae	Trubs	250	0.66	34.6438	8.88083	2008	198	124	80	1100	284	130	154	189	204	211	184	1539
Gnidia glauca	Thymelaeaceae	Trubs	250	0.66	31.6862	-7.89539	2216	198	118	66	1048	277	100	177	204	182	209	182	1009
Gnidia glauca	Thymelaeaceae	Trubs	250	0.66	38.2617	5.845	2336	165	134	77	629	256	83	173	167	169	171	156	1367
Gnidia glauca	Thymelaeaceae	Trubs	250	0.66	37.355	9.59	2344	157	153	75	894	260	58	202	151	153	170	148	1357
Lonicera microphylla	Caprifoliaceae	Trubs	250	0.945	10.3322	47.4917	1042	56	92	33	6392	196	-76	272	136	-16	136	-28	1048
Lonicera microphylla	Caprifoliaceae	Trubs	250	0.945	87.05	50.3583	1284	-1	114	25	12110	225	-221	446	149	-140	149	-161	384
Lonicera microphylla	Caprifoliaceae	Trubs	250	0.945	88.6169	49.9647	1753	-16	118	26	12064	207	-243	450	134	-154	134	-176	137
Lonicera microphylla	Caprifoliaceae	Trubs	250	0.945	88.345	50.1175	1800	-20	116	26	11989	202	-243	445	130	-156	130	-178	189
Lonicera microphylla	Caprifoliaceae	Trubs	250	0.945	88.295	50.1567	1871	-24	115	26	11890	197	-245	442	125	-159	125	-180	207
Lonicera microphylla	Caprifoliaceae	Trubs	250	0.945	72.8467	42.5092	2099	30	116	28	10078	240	-169	409	95	142	155	-106	494
Lonicera microphylla	Caprifoliaceae	Trubs	250	0.945	72.831	42.151	2154	31	116	28	10032	240	-168	408	37	143	155	-104	521
Phillyrea angustifolia	Oleaceae	Trubs	250	0.992	-8.0038	37.2026	207	163	95	42	4382	289	66	223	119	218	222	111	551
Phillyrea angustifolia	Oleaceae	Trubs	250	0.992	-7.97648	37.1765	233	161	95	42	4426	288	64	224	117	218	222	109	556
Phillyrea angustifolia	Oleaceae	Trubs	250	0.992	3.87011	43.8328	244	129	101	37	5868	278	6	272	136	205	205	54	754
Phillyrea angustifolia	Oleaceae	Trubs	250	0.992	5.02757	44.1883	262	122	100	36	6195	275	-2	277	128	202	202	42	778
Phillyrea angustifolia	Oleaceae	Trubs	250	0.992	25.1413	35.2332	461	166	61	30	5155	271	73	198	105	234	234	103	796
Phillyrea angustifolia	Oleaceae	Trubs	250	0.992	-3.74	40.43	638	139	103	34	6625	310	15	295	96	227	227	57	444
Phillyrea angustifolia	Oleaceae	Trubs	250	0.992	-5.61895	37.9513	730	147	123	38	6614	337	17	320	77	236	236	68	707
Rhus glabra	Anacardiaceae	Trubs	250	0.827	-74.0281	40.1394	8	115	100	30	8302	282	-51	333	216	150	219	7	1174
Rhus glabra	Anacardiaceae	Trubs	250	0.827	-88.1792	41.3389	163	97	116	28	10118	294	-109	403	200	-42	220	-42	927
Rhus glabra	Anacardiaceae	Trubs	250	0.827	-87.9034	41.8369	202	97	106	27	9946	289	-99	388	220	-37	220	-37	924
Rhus glabra	Anacardiaceae	Trubs	250	0.827	-88.0867	41.8155	228	94	114	28	10116	293	-109	402	218	-44	218	-44	932
Rhus glabra	Anacardiaceae	Trubs	250	0.827	-81.5621	42.9888	239	77	97	27	9302	261	-95	356	192	-38	192	-46	926
Rhus glabra	Anacardiaceae	Trubs	250	0.827	-94.8982	39.4139	254	124	121	30	9707	319	-78	397	225	-7	244	-7	929
Rhus glabra	Anacardiaceae	Trubs	250	0.827	-83.966	42.4576	279	85	106	28	9596	277	-98	375	204	-44	204	-44	796
Rhus glabra	Anacardiaceae	Trubs	250	0.827	-79.8361	43.7957	291	67	99	26	9538	260	-109	369	177	-51	185	-59	843
Rhus glabra	Anacardiaceae	Trubs	250	0.827	-105.124	39.4554	2000	74	177	44	7734	286	-116	402	153	-20	178	-20	446
Sorbaria tomentosa	Rosaceae	Trubs	250	0.852	5.8	51.8	11	95	77	34	5515	216	-6	222	165	53	165	25	770
Sorbaria tomentosa	Rosaceae	Trubs	250	0.852	16.3478	48.1892	203	98	96	32	7226	260	-38	298	190	17	190	4	631
Sorbaria tomentosa	Rosaceae	Trubs	250	0.852	7.41953	48.7133	210	96	86	33	6321	240	-19	259	176	26	176	14	665
Sorbaria tomentosa	Rosaceae	Trubs	250	0.852	3.81201	44.111	439	117	101	37	5909	268	-2	270	124	194	194	43	746
Sorbaria tomentosa	Rosaceae	Trubs	250	0.852	168.901	-45.0106	706	81	106	46	4356	206	-24	230	84	22	135	22	935
Sorbaria tomentosa	Rosaceae	Trubs	250	0.852	4.32631	44.7362	842	87	92	35	5921	234	-28	262	135	12	164	12	830
Arctostaphylos patula	Ericaceae	Trubs	200	0.933	-122.394	40.4319	224	165	144	41	6977	364	21	343	81	256	256	81	998
Arctostaphylos patula	Ericaceae	Trubs	200	0.933	-121.503	40.7763	1345	80	164	46	6385	284	-66	350	9	164	164	3	892
Arctostaphylos patula	Ericaceae	Trubs	200	0.933	-113.197	37.4386	1843	95	161	41	7865	305	-79	384	12	127	200	-1	397
Arctostaphylos patula	Ericaceae	Trubs	200	0.933	-111.06	37.903	1848	104	145	36	8848	316	-86	402	211	145	219	-9	214
Arctostaphylos patula	Ericaceae	Trubs	200	0.933	-118.635	35.9841	1948	87	127	43	5906	258	-33	291	24	166	168	22	696
Arctostaphylos patula	Ericaceae	Trubs	200	0.933	-120.222	39.3425	1981	57	158	45	6452	256	-92	348	-20	141	142	-20	920
Arctostaphylos patula	Ericaceae	Trubs	200	0.933	-119.933	39.1511	1997	69	149	44	6432	264	-69	333	-5	155	155	-5	563
Arctostaphylos patula	Ericaceae	Trubs	200	0.933	-117.926	34.3506	2069	85	132	45	5793	251	-40	291	23	162	165	22	796
Arctostaphylos patula	Ericaceae	Trubs	200	0.933	-112.158	37.6069	2271	57	172	42	7794	271	-130	401	154	89	158	-42	325
Arctostaphylos patula	Ericaceae	Trubs	200	0.933	-112.24	37.4753	2462	48	166	42	7640	256	-131	387	144	78	148	-47	398
Bupleurum fruticosum	Apiaceae	Trubs	200	0.861	8.91306	41.0339	79	161	70	33	5092	280	68	212	140	226	229	100	575
Bupleurum fruticosum	Apiaceae	Trubs	200	0.861	4.98269	44.1385	125	130	102	36	6215	285	5	280	135	210	210	50	744
Bupleurum fruticosum	Apiaceae	Trubs	200	0.861	11.3487	43.7641	180	137	93	32	6575	298	13	285	99	223	223	54	854
Bupleurum fruticosum	Apiaceae	Trubs	200	0.861	5.03373	43.7871	190	128	99	36	6029	278	5	273	135	206	206	51	672
Bupleurum fruticosum	Apiaceae	Trubs	200	0.861	3.39354	43.6331	192	135	101	37	5789	283	14	269	101	211	211	62	702
Bupleurum fruticosum	Apiaceae	Trubs	200	0.861	2.99322	43.5224	197	137	99	37	5782	283	17	266	102	212	212	63	690
Bupleurum fruticosum	Apiaceae	Trubs	200	0.861	2.94513	43.4186	202	137	98	37	5780	282	18	264	103	212	212	63	694
Bupleurum fruticosum	Apiaceae	Trubs	200	0.861	4.95792	43.7112	216	127	98	36	6005	277	5	272	134	205	205	51	678
Clermontia kakeana	Campanulaceae	Trubs	200	0.888	-156.611	20.8697	749	192	82	67	1281	254	133	121	176	207	208	176	1830
Clermontia kakeana	Campanulaceae	Trubs	200	0.888	-156.917	21.1333	819	189	82	67	1373	252	130	122	180	206	206	172	1990
Clermontia kakeana	Campanulaceae	Trubs	200	0.888	-156.617	20.9333	838	186	82	67	1314	249	128	121	173	203	203	170	2677
Clermontia kakeana	Campanulaceae	Trubs	200	0.888	-156.219	20.8286	1205	165	86	69	1283	228	104	124	151	177	181	149	2538
Cyanea angustifolia	Campanulaceae	Trubs	200	0.828	-157.78	21.32	353	221	81	65	1362	282	159	123	212	236	237	203	2985
Cyanea angustifolia	Campanulaceae	Trubs	200	0.828	-156.84	21.16	556	205	82	67	1379	267	146	121	195	222	222	188	1645
Cyanea shipmanii	Campanulaceae	Trubs	200	0.806	-155.338	19.751	2027	118	92	72	1211	182	55	127	105	123	133	103	1323
Cyanea shipmanii	Campanulaceae	Trubs	200	0.806	-155.5	19.5	2835	85	93	73	1218	145	19	126	77	97	100	70	801
Deutzia scabra	Hydrangeaceae	Trubs	200	0.975	6.05	52.45	19	91	75	33	5425	212	-10	222	156	48	159	22	782
Deutzia scabra	Hydrangeaceae	Trubs	200	0.975	13.404	52.4539	46	91	81	29	6933	239	-34	273	177	42	177	0	564
Deutzia scabra	Hydrangeaceae	Trubs	200	0.975	9.5548	52.3178	69	89	81	33	6057	222	-22	244	165	44	165	11	684
Deutzia scabra	Hydrangeaceae	Trubs	200	0.975	10.46	47.72	832	65	89	33	6360	204	-62	266	145	-7	145	-18	1033
Hydrangea macrophylla	Hydrangeaceae	Trubs	200	0.241	169.471	-46.5545	35	100	88	48	3327	191	9	182	78	83	140	54	1105
Hydrangea macrophylla	Hydrangeaceae	Trubs	200	0.241	8.43079	50.0765	146	95	84	32	6474	239	-22	261	177	54	177	11	608
Hydrangea macrophylla	Hydrangeaceae	Trubs	200	0.241	-27.123	38.7237	228	162	49	36	2897	239	104	135	129	195	203	129	1164
Hydrangea macrophylla	Hydrangeaceae	Trubs	200	0.241	174.568	-36.9519	287	136	81	46	3132	228	53	175	96	177	177	96	1341
Hydrangea macrophylla	Hydrangeaceae	Trubs	200	0.241	175.111	-40.9476	330	117	82	46	3227	212	35	177	82	158	158	75	1829
Hydrangea macrophylla	Hydrangeaceae	Trubs	200	0.241	-17.7979	28.6358	862	159	68	42	3076	251	92	159	134	196	203	125	451
Lysimachia kalalauensis	Primulaceae	Trubs	200	0.877	-159.68	22.14	612	197	90	65	1561	268	130	138	184	212	216	177	1766
Lysimachia kalalauensis	Primulaceae	Trubs	200	0.877	-159.658	22.1478	976	172	89	63	1673	247	106	141	158	187	193	151	2242
Myrica gale	Myricaceae	Trubs	200	0.318	5.25	53.4	2	88	54	27	5231	196	-3	199	104	36	154	27	796
Myrica gale	Myricaceae	Trubs	200	0.318	4.95	51.55	12	96	74	33	5421	215	-3	218	66	54	164	27	793
Myrica gale	Myricaceae	Trubs	200	0.318	9.81388	52.7135	37	88	84	33	6143	226	-23	249	166	42	166	9	668
Myrica gale	Myricaceae	Trubs	200	0.318	12.4259	58.4854	48	67	69	26	6863	206	-53	259	74	10	156	-20	735
Myrica gale	Myricaceae	Trubs	200	0.318	6.28236	51.3545	54	99	78	33	5740	225	-5	230	171	58	171	25	792
Myrica gale	Myricaceae	Trubs	200	0.318	15.6328	59.5634	63	58	82	27	7438	221	-77	298	144	-1	157	-34	643
Myrica gale	Myricaceae	Trubs	200	0.318	15.6085	59.5826	73	58	82	27	7424	221	-78	299	143	-2	157	-34	647
Myrica gale	Myricaceae	Trubs	200	0.318	11.9021	58.4065	132	64	63	25	6663	196	-51	247	74	7	150	-20	782
Myrica gale	Myricaceae	Trubs	200	0.318	-84.3854	46.7107	190	39	105	26	9952	233	-159	392	120	-41	159	-96	933
Myrica gale	Myricaceae	Trubs	200	0.318	6.68092	58.635	246	58	47	23	5448	163	-36	199	35	77	129	-8	1811
Myrsine africana	Myrsinaceae	Trubs	200	0.928	22.8568	-33.9627	167	166	99	57	2481	248	77	171	144	142	197	135	802
Myrsine africana	Myrsinaceae	Trubs	200	0.928	18.4045	-34.1971	222	160	82	54	2427	238	88	150	129	191	191	129	855
Myrsine africana	Myrsinaceae	Trubs	200	0.928	-31.2177	39.4454	531	152	43	30	3136	233	94	139	131	189	197	116	1545
Myrsine africana	Myrsinaceae	Trubs	200	0.928	-28.2082	38.4373	551	146	51	35	3049	229	87	142	126	182	190	112	1165
Myrsine africana	Myrsinaceae	Trubs	200	0.928	-25.4719	37.7638	653	141	58	39	2992	226	78	148	120	175	184	107	1128
Myrsine africana	Myrsinaceae	Trubs	200	0.928	19.8986	-33.7437	986	135	133	55	3802	262	24	238	86	182	182	86	430
Myrsine africana	Myrsinaceae	Trubs	200	0.928	121.309	24.3376	1959	124	71	43	3398	197	32	165	162	91	162	77	2729
Myrsine africana	Myrsinaceae	Trubs	200	0.928	27.6932	-30.709	1980	118	143	52	4497	251	-23	274	166	57	172	57	717
Porlieria hygrometra	Zygophyllaceae	Trubs	200	0.963	-79.45	-5.25	1993	187	124	85	315	261	116	145	187	182	189	182	563
Porlieria hygrometra	Zygophyllaceae	Trubs	200	0.963	-76.1833	-9.88333	2347	167	152	79	868	254	62	192	170	154	176	154	520
Salix tetrasperma	Salicaceae	Trubs	200	0.939	107.027	20.8001	111	233	64	35	4466	318	136	182	280	188	284	173	1813
Salix tetrasperma	Salicaceae	Trubs	200	0.939	104.986	19.9931	1010	192	84	44	3635	271	84	187	227	140	232	140	1490
Salix tetrasperma	Salicaceae	Trubs	200	0.939	72.43	35.22	2754	86	93	29	7826	246	-67	313	27	51	184	-19	786
Abelia grandiflora	Caprifoliaceae	Trubs	180	0.951	151.311	-33.6537	31	175	95	48	3737	263	66	197	218	132	219	124	1264
Abelia grandiflora	Caprifoliaceae	Trubs	180	0.951	151.109	-33.7871	77	172	101	48	3905	268	58	210	217	127	219	119	1164
Abelia grandiflora	Caprifoliaceae	Trubs	180	0.951	151.285	-33.6841	96	171	95	47	3780	260	62	198	215	128	216	120	1300
Abelia grandiflora	Caprifoliaceae	Trubs	180	0.951	39.7423	43.7614	622	109	85	32	6324	248	-13	261	47	56	190	30	1252
Abelia grandiflora	Caprifoliaceae	Trubs	180	0.951	150.421	-34.4668	715	128	110	47	4297	246	13	233	179	79	181	71	1130
Amaranthus powellii	Amaranthaceae	Herb	180	0.862	10.21	49.97	212	90	90	32	6728	241	-33	274	175	15	175	2	596
Amaranthus powellii	Amaranthaceae	Herb	180	0.862	10.21	49.92	234	90	90	32	6700	240	-33	273	174	15	174	2	606
Amaranthus powellii	Amaranthaceae	Herb	180	0.862	10.71	49.97	303	83	90	33	6651	231	-40	271	168	8	168	-4	638
Amaranthus powellii	Amaranthaceae	Herb	180	0.862	11.75	48.81	352	84	87	31	6910	235	-44	279	171	7	171	-7	716
Amaranthus powellii	Amaranthaceae	Herb	180	0.862	12.85	48.2	392	86	97	33	7022	238	-54	292	173	7	173	-8	1025
Amaranthus powellii	Amaranthaceae	Herb	180	0.862	10.76	48.69	400	86	86	31	6753	232	-39	271	170	10	170	-4	749
Amaranthus powellii	Amaranthaceae	Herb	180	0.862	10.31	48.51	438	84	85	31	6672	230	-38	268	168	10	168	-3	759
Amaranthus powellii	Amaranthaceae	Herb	180	0.862	12.98	48.32	479	80	96	32	7034	232	-59	291	167	35	167	-14	1049
Gomphocarpus physocarpus	Asclepiadaceae	Trubs	180	0.643	174.751	-36.9264	16	153	81	46	3086	242	69	173	113	193	193	113	1240
Gomphocarpus physocarpus	Asclepiadaceae	Trubs	180	0.643	174.499	-36.6524	33	151	80	46	3081	239	67	172	111	188	191	111	1342
Gomphocarpus physocarpus	Asclepiadaceae	Trubs	180	0.643	174.723	-36.7929	39	152	80	46	3128	241	68	173	112	177	192	112	1284
Gomphocarpus physocarpus	Asclepiadaceae	Trubs	180	0.643	153.143	-28.7705	85	192	118	52	3787	293	68	225	234	148	236	139	1327
Gomphocarpus physocarpus	Asclepiadaceae	Trubs	180	0.643	57.4319	-20.2088	160	228	75	55	2192	294	160	134	255	219	255	200	1714
Gomphocarpus physocarpus	Asclepiadaceae	Trubs	180	0.643	153.187	-28.1967	473	175	102	51	3523	265	68	197	214	133	216	126	1655
Gomphocarpus physocarpus	Asclepiadaceae	Trubs	180	0.643	30.2339	-29.4601	1046	165	137	57	3441	264	25	239	203	116	203	116	864
Gomphocarpus physocarpus	Asclepiadaceae	Trubs	180	0.643	-84.0786	9.98136	1220	200	98	82	611	261	142	119	199	196	207	191	2042
Hypericum grandifolium	Clusiaceae	Trubs	180	0.756	-17.8128	28.6265	862	159	68	42	3076	251	92	159	134	196	203	125	451
Hypericum grandifolium	Clusiaceae	Trubs	180	0.756	-17.8369	28.6137	1273	139	69	41	3341	236	68	168	110	180	187	102	490
Lantana camara	Verbenaceae	Trubs	180	0.868	120.455	22.4649	1	244	77	47	3143	315	154	161	278	212	278	199	2129
Lantana camara	Verbenaceae	Trubs	180	0.868	-95.2287	29.0537	2	207	94	35	6040	329	64	265	277	167	279	124	1282
Lantana camara	Verbenaceae	Trubs	180	0.868	-7.82096	37.0331	6	173	90	42	4210	289	77	212	131	226	230	122	499
Lantana camara	Verbenaceae	Trubs	180	0.868	114.046	22.4947	43	227	67	33	4933	317	114	203	282	175	282	158	2003
Lantana camara	Verbenaceae	Trubs	180	0.868	120.602	24.1819	178	217	74	38	4376	308	114	194	267	201	267	158	1739
Lantana camara	Verbenaceae	Trubs	180	0.868	-17.7872	28.6631	209	192	66	45	2688	275	130	145	172	222	230	162	356
Lantana camara	Verbenaceae	Trubs	180	0.868	-17.7648	28.7772	464	179	66	43	2839	265	114	151	157	211	219	147	406
Lantana camara	Verbenaceae	Trubs	180	0.868	37.0819	-1.03525	1509	198	142	80	1077	292	115	177	208	184	209	181	855
Lantana camara	Verbenaceae	Trubs	180	0.868	-75.5648	6.2699	1559	211	115	88	298	278	148	130	213	209	215	207	1579
Moltkia suffruticosa	Boraginaceae	Trubs	180	0.645	10.1897	44.0803	479	120	73	29	6035	255	11	244	89	198	198	45	911
Moltkia suffruticosa	Boraginaceae	Trubs	180	0.645	10.33	43.9973	597	114	71	29	6074	249	6	243	83	193	193	39	902
Moltkia suffruticosa	Boraginaceae	Trubs	180	0.645	10.3361	43.9953	892	97	62	26	6113	229	-6	235	67	176	176	22	889
Moltkia suffruticosa	Boraginaceae	Trubs	180	0.645	10.203	44.0845	901	95	62	26	6070	225	-9	234	65	174	174	20	892
Moltkia suffruticosa	Boraginaceae	Trubs	180	0.645	10.2253	44.0526	994	90	60	25	6055	219	-12	231	102	169	169	16	887
Aerva javanica	Amaranthaceae	Trubs	160	0.522	56.3647	25.0124	3	269	117	46	5157	388	136	252	206	330	330	200	98
Aerva javanica	Amaranthaceae	Trubs	160	0.522	115.45	-20.8038	15	260	102	52	3391	353	159	194	301	253	301	214	309
Aerva javanica	Amaranthaceae	Trubs	160	0.522	55.4477	25.2151	29	264	118	44	5372	396	131	265	193	313	330	193	91
Aerva javanica	Amaranthaceae	Trubs	160	0.522	55.6688	25.2586	79	262	115	45	5249	387	132	255	199	325	326	192	104
Aerva javanica	Amaranthaceae	Trubs	160	0.522	-24.8811	16.8392	104	226	42	50	1554	269	185	84	245	219	245	206	134
Aerva javanica	Amaranthaceae	Trubs	160	0.522	55.7909	25.0046	165	263	119	46	5120	386	131	255	201	325	325	195	98
Aerva javanica	Amaranthaceae	Trubs	160	0.522	56.2617	24.9561	186	261	119	46	5141	381	127	254	198	322	322	192	101
Aerva javanica	Amaranthaceae	Trubs	160	0.522	-11.4053	18.5603	425	278	139	50	4656	408	130	278	321	252	329	212	128
Aerva javanica	Amaranthaceae	Trubs	160	0.522	35.1433	-16.2771	800	212	107	56	2568	304	116	188	233	188	238	174	1328
Adenocarpus viscosus	Fabaceae	Trubs	150	0.921	-17.2578	28.1262	857	159	70	42	3063	253	90	163	133	196	203	125	426
Adenocarpus viscosus	Fabaceae	Trubs	150	0.921	-17.2387	28.1235	1060	150	71	42	3228	246	78	168	122	189	196	113	445
Adenocarpus viscosus	Fabaceae	Trubs	150	0.921	-17.8219	28.7333	1544	125	70	40	3510	227	53	174	95	170	176	87	528
Adenocarpus viscosus	Fabaceae	Trubs	150	0.921	-17.8858	28.7561	1800	113	71	39	3671	218	39	179	81	160	166	73	552
Adenocarpus viscosus	Fabaceae	Trubs	150	0.921	-17.8554	28.757	1803	113	71	39	3690	218	39	179	81	161	166	73	555
Adenocarpus viscosus	Fabaceae	Trubs	150	0.921	-16.5658	28.3046	1891	114	75	38	4167	229	32	197	76	170	174	68	502
Adenocarpus viscosus	Fabaceae	Trubs	150	0.921	-16.6304	28.2722	2961	64	80	36	4806	192	-25	217	19	130	132	11	564
Aralia continentalis	Araliaceae	Herb	150	0.853	131.2	42.5947	94	58	91	22	10568	247	-149	396	189	-85	189	-85	728
Arctium lappa	Asteraceae	Herb	150	0.286	6.3	51.95	13	96	77	34	5578	219	-7	226	166	56	166	24	762
Arctium lappa	Asteraceae	Herb	150	0.286	5.85	51.8	25	95	77	34	5520	216	-7	223	164	53	164	24	775
Arctium lappa	Asteraceae	Herb	150	0.286	10.126	52.5245	45	88	84	33	6160	227	-22	249	167	17	167	9	648
Arctium lappa	Asteraceae	Herb	150	0.286	9.82037	52.2673	60	88	82	33	6068	223	-21	244	166	43	166	10	665
Arctium lappa	Asteraceae	Herb	150	0.286	-66.6393	45.9511	67	52	108	27	9894	250	-146	396	7	-24	175	-81	1101
Arctium lappa	Asteraceae	Herb	150	0.286	11.9595	58.3448	73	67	64	25	6709	200	-48	248	76	11	154	-17	767
Arctium lappa	Asteraceae	Herb	150	0.286	-79.6286	43.5967	159	77	96	26	9430	268	-97	365	188	-39	195	-47	796
Arctium lappa	Asteraceae	Herb	150	0.286	83.725	53.5708	175	19	114	24	12918	261	-210	471	180	-129	180	-150	430
Arctium lappa	Asteraceae	Herb	150	0.286	-88.0434	41.8885	230	93	111	27	10048	290	-108	398	217	-43	217	-43	927
Arctium lappa	Asteraceae	Herb	150	0.286	-88.1789	42.2135	231	86	111	27	10101	283	-118	401	210	-52	210	-52	899
Arctium minus	Asteraceae	Herb	150	0.22	4.35	52.15	9	95	60	29	5248	206	2	204	108	48	161	31	781
Arctium minus	Asteraceae	Herb	150	0.22	11.8734	57.8059	14	73	64	26	6556	202	-42	244	124	17	157	-10	744
Arctium minus	Asteraceae	Herb	150	0.22	16.4687	56.6441	16	76	63	25	6567	213	-33	246	156	19	163	-4	494
Arctium minus	Asteraceae	Herb	150	0.22	11.9011	57.6889	23	74	64	26	6597	202	-43	245	125	17	158	-10	749
Arctium minus	Asteraceae	Herb	150	0.22	5.25964	51.0139	37	97	77	34	5522	220	-5	225	167	57	167	27	810
Arctium minus	Asteraceae	Herb	150	0.22	12.1819	57.7509	93	70	66	26	6597	202	-46	248	78	14	156	-12	864
Arctium minus	Asteraceae	Herb	150	0.22	-72.5919	44.2586	245	58	118	28	9898	260	-147	407	180	-63	180	-76	971
Arctium minus	Asteraceae	Herb	150	0.22	-81.3271	42.9603	265	74	99	27	9276	260	-99	359	182	-41	189	-49	946
Arctium minus	Asteraceae	Herb	150	0.22	-83.9679	42.4827	279	85	106	28	9607	277	-98	375	204	-44	204	-44	791
Arctium tomentosum	Asteraceae	Herb	150	0.296	13.1573	55.6978	17	80	61	26	6162	203	-27	230	153	26	160	5	639
Arctium tomentosum	Asteraceae	Herb	150	0.296	17.697	59.8737	19	58	70	24	7507	210	-73	283	144	-5	157	-36	551
Arctium tomentosum	Asteraceae	Herb	150	0.296	17.6178	59.8927	22	56	71	25	7526	208	-76	284	143	-6	155	-38	557
Arctium tomentosum	Asteraceae	Herb	150	0.296	17.6036	59.8451	26	57	70	24	7505	209	-75	284	143	-6	155	-37	554
Arctium tomentosum	Asteraceae	Herb	150	0.296	17.6603	59.89	28	56	70	24	7514	209	-76	285	143	-6	155	-38	557
Arctium tomentosum	Asteraceae	Herb	150	0.296	16.1489	58.5942	30	66	75	27	7010	220	-57	277	149	8	160	-20	563
Arctium tomentosum	Asteraceae	Herb	150	0.296	20.1901	63.832	32	27	85	24	8985	207	-139	346	131	-43	145	-87	573
Arctium tomentosum	Asteraceae	Herb	150	0.296	12.3358	57.2592	44	74	66	25	6612	203	-51	254	124	17	160	-8	831
Arctium tomentosum	Asteraceae	Herb	150	0.296	16.1879	59.7806	79	56	80	26	7570	218	-81	299	143	-5	156	-39	629
Argyranthemum pinnatifidum	Asteraceae	Trubs	150	0.742	-16.6895	32.7461	20	188	54	46	2326	248	133	115	174	211	219	161	561
Argyranthemum pinnatifidum	Asteraceae	Trubs	150	0.742	-16.7771	32.755	257	176	57	46	2437	242	119	123	160	201	209	148	600
Argyranthemum pinnatifidum	Asteraceae	Trubs	150	0.742	-17.0052	32.7538	661	155	60	44	2645	230	96	134	137	184	192	125	670
Argyranthemum pinnatifidum	Asteraceae	Trubs	150	0.742	-17.1259	32.7622	1011	137	61	42	2834	218	76	142	117	169	177	106	733
Argyranthemum pinnatifidum	Asteraceae	Trubs	150	0.742	-16.9297	32.7626	1273	123	62	42	2982	207	61	146	102	158	166	90	782
Atriplex sagittata	Amaranthaceae	Herb	150	0.878	13.5816	53.6485	24	84	71	28	6660	220	-32	252	169	33	169	-1	559
Atriplex sagittata	Amaranthaceae	Herb	150	0.878	12.9649	52.4237	31	92	83	30	6844	239	-30	269	179	13	179	3	561
Atriplex sagittata	Amaranthaceae	Herb	150	0.878	13.0044	52.441	33	92	83	30	6862	239	-31	270	179	13	179	3	565
Atriplex sagittata	Amaranthaceae	Herb	150	0.878	12.9668	52.3713	34	93	83	30	6866	239	-30	269	180	14	180	4	558
Atriplex sagittata	Amaranthaceae	Herb	150	0.878	12.0272	52.3773	36	90	80	31	6599	232	-24	256	176	15	176	6	517
Atriplex sagittata	Amaranthaceae	Herb	150	0.878	13.418	52.4341	44	91	81	29	6938	239	-34	273	178	42	178	0	561
Atriplex sagittata	Amaranthaceae	Herb	150	0.878	13.4016	52.4736	45	90	81	29	6919	238	-34	272	177	42	177	0	568
Atriplex sagittata	Amaranthaceae	Herb	150	0.878	13.395	52.4379	46	91	81	29	6933	239	-34	273	177	42	177	0	564
Atriplex sagittata	Amaranthaceae	Herb	150	0.878	11.7069	51.8237	79	90	81	31	6476	232	-22	254	174	16	174	8	490
Atropa belladonna	Solanaceae	Herb	150	0	5.1	52.05	2	93	75	34	5338	214	-5	219	66	50	161	26	803
Atropa belladonna	Solanaceae	Herb	150	0	10.29	50.07	277	87	91	33	6705	238	-37	275	171	12	171	-1	620
Atropa belladonna	Solanaceae	Herb	150	0	7.26318	48.768	312	91	84	32	6225	232	-23	255	170	49	170	10	734
Atropa belladonna	Solanaceae	Herb	150	0	4.28543	44.1327	348	120	99	36	6045	273	0	273	126	199	199	44	779
Atropa belladonna	Solanaceae	Herb	150	0	11.59	47.97	639	77	89	31	6830	224	-55	279	162	0	162	-14	978
Atropa belladonna	Solanaceae	Herb	150	0	7.14875	47.0954	736	75	82	32	6189	214	-39	253	153	32	153	-5	1082
Berberis pinnata	Berberidaceae	Trubs	150	0.403	-122.398	37.6811	39	139	81	52	2445	219	65	154	106	162	168	106	536
Berberis pinnata	Berberidaceae	Trubs	150	0.403	-122.458	37.7581	76	139	80	52	2331	218	67	151	108	160	167	108	608
Berberis pinnata	Berberidaceae	Trubs	150	0.403	-122.551	37.8735	117	136	92	53	2893	225	52	173	103	167	172	99	894
Berberis pinnata	Berberidaceae	Trubs	150	0.403	-122.436	37.6917	143	135	86	54	2480	217	60	157	108	159	165	103	656
Berberis pinnata	Berberidaceae	Trubs	150	0.403	-122.213	37.869	226	141	104	53	3393	244	50	194	98	178	184	98	678
Berberis pinnata	Berberidaceae	Trubs	150	0.403	-122.157	37.8093	236	142	112	53	3686	255	45	210	95	184	189	95	637
Berberis pinnata	Berberidaceae	Trubs	150	0.403	-121.205	36.4865	554	140	184	55	5044	332	1	331	87	205	207	81	463
Berberis pinnata	Berberidaceae	Trubs	150	0.403	-111.414	37.5843	1660	112	152	37	8723	327	-77	404	218	154	226	1	193
Bupleurum salicifolium	Apiaceae	Trubs	150	0.955	-17.7706	28.6729	204	192	66	45	2699	275	130	145	172	222	230	162	358
Bupleurum salicifolium	Apiaceae	Trubs	150	0.955	-17.3	28.1167	600	172	69	43	2899	262	105	157	148	206	213	139	385
Bupleurum salicifolium	Apiaceae	Trubs	150	0.955	8.9204	48.2389	796	78	91	34	6352	224	-41	265	159	8	159	-4	1025
Bupleurum salicifolium	Apiaceae	Trubs	150	0.955	-17.1285	32.7599	1011	137	61	42	2834	218	76	142	117	169	177	106	733
Bupleurum salicifolium	Apiaceae	Trubs	150	0.955	-16.9351	32.7612	1273	123	62	42	2982	207	61	146	102	158	166	90	782
Bupleurum salicifolium	Apiaceae	Trubs	150	0.955	-15.6248	27.9667	1394	135	78	43	3424	238	58	180	103	177	183	95	373
Bupleurum salicifolium	Apiaceae	Trubs	150	0.955	-16.9299	32.7356	1533	110	63	41	3106	198	47	151	87	147	154	76	836
Calotropis procera	Asclepiadaceae	Trubs	150	0.939	-16.3123	16.289	4	257	121	63	2201	341	149	192	282	245	284	229	227
Calotropis procera	Asclepiadaceae	Trubs	150	0.939	-15.9319	18.0645	6	259	134	58	2732	366	136	230	284	252	291	220	98
Calotropis procera	Asclepiadaceae	Trubs	150	0.939	-15.903	18.0355	7	260	134	58	2707	366	137	229	284	254	291	221	100
Calotropis procera	Asclepiadaceae	Trubs	150	0.939	-75.1421	19.9186	10	264	91	66	1504	330	193	137	277	243	281	243	713
Calotropis procera	Asclepiadaceae	Trubs	150	0.939	-37.4425	-4.66086	20	272	93	80	628	329	213	116	269	277	280	264	969
Calotropis procera	Asclepiadaceae	Trubs	150	0.939	55.6128	25.1876	89	263	118	45	5260	389	131	258	199	308	326	193	97
Calotropis procera	Asclepiadaceae	Trubs	150	0.939	-39.6361	-11.6014	291	234	101	70	1582	308	164	144	250	223	250	210	510
Calotropis procera	Asclepiadaceae	Trubs	150	0.939	30.8675	-22.5094	435	231	134	60	2979	328	107	221	262	188	262	188	528
Calotropis procera	Asclepiadaceae	Trubs	150	0.939	-25.1594	17.1509	445	207	42	49	1654	249	164	85	228	200	228	186	288
Cannabis sativa	Cannabaceae	Herb	150	0.921	28.5607	43.6813	6	122	71	26	7230	261	-12	273	90	62	213	30	472
Cannabis sativa	Cannabaceae	Herb	150	0.921	17.924	59.3626	16	70	65	23	7314	222	-50	272	156	9	168	-20	532
Cannabis sativa	Cannabaceae	Herb	150	0.921	17.5098	59.8074	39	57	71	24	7508	210	-75	285	143	-6	155	-37	559
Cannabis sativa	Cannabaceae	Herb	150	0.921	176.901	-39.6953	108	135	98	49	3578	238	39	199	88	169	180	88	885
Cannabis sativa	Cannabaceae	Herb	150	0.921	92.1	26.9	290	233	98	45	4178	315	98	217	269	171	277	171	2229
Cannabis sativa	Cannabaceae	Herb	150	0.921	-96.5932	39.1017	355	122	129	31	9985	326	-90	416	223	-12	247	-12	863
Cannabis sativa	Cannabaceae	Herb	150	0.921	-3.7	40.41	615	141	103	34	6660	313	16	297	98	230	230	58	438
Cannabis sativa	Cannabaceae	Herb	150	0.921	35.1401	-16.2414	840	209	105	56	2515	300	114	186	230	186	235	172	1344
Cannabis sativa	Cannabaceae	Herb	150	0.921	-75.7864	5.78986	1940	181	88	90	306	232	135	97	177	180	184	177	2666
Cannabis sativa	Cannabaceae	Herb	150	0.921	-99.0575	19.3838	2235	159	174	70	2029	273	25	248	176	129	179	129	599
Carduus personata	Asteraceae	Herb	150	0.756	9.86593	51.9922	160	84	82	33	6068	217	-26	243	161	39	161	6	729
Carduus personata	Asteraceae	Herb	150	0.756	12.98	47.87	415	90	102	34	6948	245	-51	296	176	13	176	-3	1153
Carduus personata	Asteraceae	Herb	150	0.756	12.17	47.82	492	85	98	33	7045	239	-57	296	172	6	172	-10	970
Carduus personata	Asteraceae	Herb	150	0.756	10.04	48.22	545	80	86	31	6668	227	-42	269	164	6	164	-7	839
Carduus personata	Asteraceae	Herb	150	0.756	10.19	48.24	549	79	86	31	6630	226	-43	269	163	6	163	-7	850
Carduus personata	Asteraceae	Herb	150	0.756	10.23	48.21	564	79	86	32	6601	224	-43	267	162	5	162	-7	858
Carduus personata	Asteraceae	Herb	150	0.756	10.23	48.17	578	78	86	32	6622	224	-44	268	162	5	162	-8	876
Carduus personata	Asteraceae	Herb	150	0.756	6.95057	47.0042	844	69	82	32	6163	208	-46	254	147	26	147	-11	1169
Carduus personata	Asteraceae	Herb	150	0.756	6.85971	47.0774	1217	51	75	30	6004	183	-61	244	-14	41	127	-26	1434
Cephalaria gigantea	Dipsacaceae	Herb	150	0.57	4.3	51.7	0	98	66	31	5312	212	2	210	110	54	165	32	772
Cephalaria gigantea	Dipsacaceae	Herb	150	0.57	11.8808	57.8054	9	73	65	26	6535	203	-41	244	125	18	158	-9	756
Cephalaria gigantea	Dipsacaceae	Herb	150	0.57	11.8734	57.8059	14	73	64	26	6556	202	-42	244	124	17	157	-10	744
Cephalaria gigantea	Dipsacaceae	Herb	150	0.57	18.3073	59.2347	21	69	63	23	7203	219	-48	267	155	9	166	-18	511
Cephalaria gigantea	Dipsacaceae	Herb	150	0.57	17.2156	59.0569	24	67	69	25	7161	217	-56	273	150	6	162	-21	545
Cephalaria gigantea	Dipsacaceae	Herb	150	0.57	17.3685	59.6497	35	59	71	25	7430	213	-70	283	145	-3	157	-33	554
Cephalaria gigantea	Dipsacaceae	Herb	150	0.57	15.5997	58.422	38	66	77	27	6960	220	-58	278	147	8	158	-20	551
Cephalaria gigantea	Dipsacaceae	Herb	150	0.57	13.7733	58.2428	246	52	79	28	6876	201	-74	275	131	-5	142	-34	668
Chrysothamnus viscidiflorus	Asteraceae	Trubs	150	0.679	-119.818	40.2475	1268	106	169	43	7466	329	-58	387	21	201	205	14	247
Chrysothamnus viscidiflorus	Asteraceae	Trubs	150	0.679	-112.455	41.4667	1299	95	146	34	9379	331	-94	425	88	211	218	-26	374
Chrysothamnus viscidiflorus	Asteraceae	Trubs	150	0.679	-112.987	42.6776	1335	79	147	36	8770	308	-97	405	120	187	194	-34	292
Chrysothamnus viscidiflorus	Asteraceae	Trubs	150	0.679	-112.492	42.9077	1371	78	146	35	8842	308	-100	408	70	185	192	-37	310
Chrysothamnus viscidiflorus	Asteraceae	Trubs	150	0.679	-111.371	35.5202	1469	137	165	40	8494	350	-53	403	239	178	247	28	229
Chrysothamnus viscidiflorus	Asteraceae	Trubs	150	0.679	-109.022	39.1753	1470	106	163	36	9613	338	-106	444	175	-21	228	-21	245
Chrysothamnus viscidiflorus	Asteraceae	Trubs	150	0.679	-115.456	38.0952	1598	105	175	42	8007	327	-81	408	23	139	211	6	240
Chrysothamnus viscidiflorus	Asteraceae	Trubs	150	0.679	-119.007	38.4118	2019	66	168	45	7006	272	-99	371	-21	122	159	-21	252
Chrysothamnus viscidiflorus	Asteraceae	Trubs	150	0.679	-112.16	37.6427	2317	51	174	43	7863	266	-138	404	149	85	153	-48	326
Chrysothamnus viscidiflorus	Asteraceae	Trubs	150	0.679	-119.256	38.5025	2491	41	150	44	6435	230	-106	336	-35	127	127	-35	469
Cirsium vulgare	Asteraceae	Herb	150	0.847	-73.6215	40.6201	0	118	85	26	8359	282	-38	320	99	10	224	10	1087
Cirsium vulgare	Asteraceae	Herb	150	0.847	-73.935	40.7853	12	121	88	26	8770	293	-42	335	106	7	233	7	1127
Cirsium vulgare	Asteraceae	Herb	150	0.847	-74.0116	40.8937	24	116	99	28	8831	295	-54	349	221	0	228	0	1167
Cirsium vulgare	Asteraceae	Herb	150	0.847	-73.9628	40.9566	31	115	100	28	8822	294	-55	349	103	-1	227	-1	1172
Cirsium vulgare	Asteraceae	Herb	150	0.847	170.781	-45.5082	33	109	84	45	3518	200	17	183	150	71	151	61	564
Cirsium vulgare	Asteraceae	Herb	150	0.847	169.471	-46.5546	35	100	88	48	3327	191	9	182	78	83	140	54	1105
Cirsium vulgare	Asteraceae	Herb	150	0.847	-118.056	34.0364	74	182	131	54	3756	306	65	241	142	226	233	137	382
Cirsium vulgare	Asteraceae	Herb	150	0.847	170.742	-45.8667	110	103	79	45	3349	189	17	172	107	83	143	57	785
Cirsium vulgare	Asteraceae	Herb	150	0.847	146.707	-37.8598	189	130	121	51	3877	257	23	234	145	179	179	79	898
Cirsium vulgare	Asteraceae	Herb	150	0.847	146.642	-37.5139	591	111	120	49	4241	249	6	243	83	165	165	57	1230
Colubrina californica	Rhamnaceae	Trubs	150	0.976	-115.285	33.8281	171	231	144	40	7805	417	60	357	328	264	332	134	75
Colubrina californica	Rhamnaceae	Trubs	150	0.976	-115.379	33.6682	379	219	143	40	7566	404	54	350	315	249	318	126	98
Colubrina californica	Rhamnaceae	Trubs	150	0.976	-115.296	33.8505	536	212	140	40	7598	399	50	349	308	243	312	119	118
Colubrina californica	Rhamnaceae	Trubs	150	0.976	-111.305	33.5355	910	187	152	43	7341	371	24	347	98	218	283	98	483
Colubrina californica	Rhamnaceae	Trubs	150	0.976	-110.621	30.9039	1097	180	180	52	6177	356	11	345	255	207	260	104	540
Corylopsis pauciflora	Hamamelidaceae	Trubs	150	0.744	-77.0124	38.8884	18	132	116	32	8539	311	-42	353	241	20	241	20	1030
Corylopsis pauciflora	Hamamelidaceae	Trubs	150	0.744	13.418	52.4341	44	91	81	29	6938	239	-34	273	178	42	178	0	561
Corylopsis pauciflora	Hamamelidaceae	Trubs	150	0.744	138.594	35.1477	203	149	93	30	7297	298	-9	307	237	55	243	55	2002
Corylopsis pauciflora	Hamamelidaceae	Trubs	150	0.744	8.24294	51.4831	275	83	71	30	5787	209	-21	230	18	42	156	9	932
Corylopsis pauciflora	Hamamelidaceae	Trubs	150	0.744	120.807	24.0199	372	211	75	41	3902	296	114	182	255	196	255	158	2260
Corylopsis pauciflora	Hamamelidaceae	Trubs	150	0.744	10.2071	48.924	479	81	84	32	6586	224	-38	262	164	7	164	-5	726
Daphne laureola	Thymelaeaceae	Trubs	150	0.864	169.471	-46.5602	35	100	88	48	3327	191	9	182	78	83	140	54	1105
Daphne laureola	Thymelaeaceae	Trubs	150	0.864	169.662	-46.45	38	101	88	48	3409	192	9	183	58	83	142	54	937
Daphne laureola	Thymelaeaceae	Trubs	150	0.864	-123.317	48.465	42	98	73	39	4036	203	19	184	53	149	149	48	713
Daphne laureola	Thymelaeaceae	Trubs	150	0.864	-123.328	49.3914	111	95	74	32	5440	224	-5	229	34	166	166	28	1281
Daphne laureola	Thymelaeaceae	Trubs	150	0.864	1.50381	42.7631	1112	87	86	35	5605	223	-19	242	104	27	161	19	976
Encelia farinosa	Asteraceae	Trubs	150	0.889	-116.113	33.265	162	219	174	47	7033	413	45	368	146	244	309	132	117
Encelia farinosa	Asteraceae	Trubs	150	0.889	-116.163	33.2881	219	216	174	47	6980	412	45	367	144	240	307	131	129
Encelia farinosa	Asteraceae	Trubs	150	0.889	-116.406	33.6697	243	216	173	47	6912	411	44	367	131	241	306	131	131
Encelia farinosa	Asteraceae	Trubs	150	0.889	-116.25	32.8861	320	199	174	49	6318	391	41	350	132	254	283	123	218
Encelia farinosa	Asteraceae	Trubs	150	0.889	-116.353	33.1436	515	190	170	48	6415	385	36	349	123	247	275	114	253
Encelia farinosa	Asteraceae	Trubs	150	0.889	-111.854	33.6493	547	206	163	45	7416	397	35	362	127	236	303	116	307
Encelia farinosa	Asteraceae	Trubs	150	0.889	-116.418	33.3656	644	181	167	48	6462	374	27	347	114	239	266	104	273
Eupatorium cannabinum	Asteraceae	Herb	150	0.68	3.8	51.2	6	102	65	31	5340	214	6	208	75	61	168	34	756
Eupatorium cannabinum	Asteraceae	Herb	150	0.68	4.3	52.1	7	95	60	29	5252	206	3	203	109	49	161	31	777
Eupatorium cannabinum	Asteraceae	Herb	150	0.68	16.6065	59.5693	9	61	76	26	7432	219	-71	290	147	1	160	-31	560
Eupatorium cannabinum	Asteraceae	Herb	150	0.68	17.6608	59.8902	28	56	70	24	7514	209	-76	285	143	-6	155	-38	557
Eupatorium cannabinum	Asteraceae	Herb	150	0.68	17.578	59.8563	37	56	71	25	7502	208	-76	284	142	-6	154	-38	558
Eupatorium cannabinum	Asteraceae	Herb	150	0.68	5.42491	50.7608	94	96	77	34	5559	220	-6	226	167	56	167	25	833
Eupatorium cannabinum	Asteraceae	Herb	150	0.68	5.85	50.8	162	94	75	33	5540	217	-6	223	165	53	165	24	869
Euphorbia canariensis	Euphorbiaceae	Herb	150	0.093	-16.3727	28.3056	20	208	69	46	2630	292	143	149	187	237	244	177	268
Euphorbia canariensis	Euphorbiaceae	Herb	150	0.093	-14.2294	28.1463	41	200	74	51	2389	276	133	143	180	225	231	170	100
Euphorbia canariensis	Euphorbiaceae	Herb	150	0.093	-17.7357	28.7574	135	196	65	45	2664	278	134	144	176	225	233	166	353
Euphorbia canariensis	Euphorbiaceae	Herb	150	0.093	-14.4002	28.0627	173	194	75	51	2457	273	126	147	174	220	226	164	114
Euphorbia canariensis	Euphorbiaceae	Herb	150	0.093	-17.7641	28.5728	197	193	66	45	2680	276	130	146	173	223	231	163	347
Euphorbia canariensis	Euphorbiaceae	Herb	150	0.093	-17.76	28.6948	204	192	66	45	2699	275	130	145	172	222	230	162	358
Euphorbia canariensis	Euphorbiaceae	Herb	150	0.093	-17.7591	28.6475	209	192	66	45	2688	275	130	145	172	222	230	162	356
Euphorbia canariensis	Euphorbiaceae	Herb	150	0.093	-17.8992	28.5719	355	185	66	44	2770	270	121	149	163	216	224	154	369
Euphorbia larica	Euphorbiaceae	Trubs	150	0.692	55.2556	17.2455	57	265	98	52	2608	352	167	185	285	234	296	227	52
Euphorbia larica	Euphorbiaceae	Trubs	150	0.692	56.3116	24.9861	143	263	118	46	5142	382	129	253	200	323	323	194	101
Euphorbia larica	Euphorbiaceae	Trubs	150	0.692	59.024	22.4407	277	267	96	43	4418	376	157	219	215	268	320	206	95
Euphorbia larica	Euphorbiaceae	Trubs	150	0.692	56.1138	24.9945	419	251	119	46	5158	372	117	255	189	312	312	182	114
Euphorbia larica	Euphorbiaceae	Trubs	150	0.692	58.0773	23.2314	521	252	90	38	4949	368	137	231	194	254	311	185	110
Euphorbia larica	Euphorbiaceae	Trubs	150	0.692	53.8582	17.288	760	236	125	51	3785	350	107	243	223	234	278	182	53
Euphorbia larica	Euphorbiaceae	Trubs	150	0.692	57.3448	23.282	784	234	99	40	5104	354	110	244	203	234	293	165	130
Euphorbia larica	Euphorbiaceae	Trubs	150	0.692	56.404	23.8795	876	232	117	44	5067	361	98	263	201	291	291	164	122
Euphorbia larica	Euphorbiaceae	Trubs	150	0.692	57.2	23.1383	1005	221	98	39	5147	342	95	247	191	221	281	151	152
Euphorbia larica	Euphorbiaceae	Trubs	150	0.692	57.7	22.9791	1079	215	90	37	5116	332	95	237	186	215	275	147	171
Fallopia dumetorum	Polygonaceae	Herb	150	0.415	4.3	52.1	7	95	60	29	5252	206	3	203	109	49	161	31	777
Fallopia dumetorum	Polygonaceae	Herb	150	0.415	4.35	52.15	9	95	60	29	5248	206	2	204	108	48	161	31	781
Fallopia dumetorum	Polygonaceae	Herb	150	0.415	4.9	51.55	11	96	74	33	5390	215	-3	218	67	54	164	27	793
Fallopia dumetorum	Polygonaceae	Herb	150	0.415	4.95	51.55	12	96	74	33	5421	215	-3	218	66	54	164	27	793
Fallopia dumetorum	Polygonaceae	Herb	150	0.415	16.868	52.3022	82	83	84	29	7311	236	-52	288	174	-2	174	-14	522
Fallopia dumetorum	Polygonaceae	Herb	150	0.415	10.21	50.02	211	90	91	33	6733	241	-34	275	175	15	175	2	594
Fallopia dumetorum	Polygonaceae	Herb	150	0.415	10.21	49.92	234	90	90	32	6700	240	-33	273	174	15	174	2	606
Genista hispanica	Fabaceae	Trubs	150	0.863	6.77081	43.4948	125	139	91	38	5157	264	27	237	115	206	206	76	852
Genista hispanica	Fabaceae	Trubs	150	0.863	5.0271	44.1946	262	122	100	36	6195	275	-2	277	128	202	202	42	778
Genista hispanica	Fabaceae	Trubs	150	0.863	5.205	44.2011	617	102	95	35	6044	251	-18	269	109	180	180	25	837
Genista hispanica	Fabaceae	Trubs	150	0.863	5.27076	44.4231	640	98	96	35	6118	248	-24	272	105	177	177	19	878
Genista hispanica	Fabaceae	Trubs	150	0.863	3.46015	43.7896	664	110	97	37	5716	257	-5	262	78	185	185	39	785
Genista hispanica	Fabaceae	Trubs	150	0.863	3.08669	43.9893	711	111	102	38	5815	262	-5	267	77	187	187	38	768
Genista hispanica	Fabaceae	Trubs	150	0.863	3.08277	43.9891	748	110	102	38	5795	260	-6	266	75	47	185	37	775
Genista hispanica	Fabaceae	Trubs	150	0.863	3.42018	44.1884	882	95	98	37	5692	242	-17	259	143	33	169	24	792
Genista hispanica	Fabaceae	Trubs	150	0.863	3.38348	44.3151	961	90	97	37	5635	235	-22	257	137	27	163	20	798
Genista maderensis	Fabaceae	Trubs	150	0.979	-2.156	43.255	70	143	78	41	4061	249	61	188	99	193	196	94	1283
Genista maderensis	Fabaceae	Trubs	150	0.979	-17.1667	32.85	542	161	59	44	2599	235	103	132	143	189	197	132	651
Genista maderensis	Fabaceae	Trubs	150	0.979	-17.0202	32.7542	661	155	60	44	2645	230	96	134	137	184	192	125	670
Genista maderensis	Fabaceae	Trubs	150	0.979	-121.578	39.8142	728	135	142	44	6215	321	5	316	68	217	217	63	1357
Genista maderensis	Fabaceae	Trubs	150	0.979	-16.9073	32.7017	897	143	60	43	2778	222	83	139	123	174	182	112	704
Genista maderensis	Fabaceae	Trubs	150	0.979	-16.9063	32.7839	898	143	60	43	2777	221	83	138	123	174	182	112	706
Genista maderensis	Fabaceae	Trubs	150	0.979	-17.1311	32.7593	1011	137	61	42	2834	218	76	142	117	169	177	106	733
Hippocrepis emerus	Fabaceae	Trubs	150	0.975	17.6466	59.8363	22	57	70	24	7506	209	-74	283	144	-5	156	-36	551
Hippocrepis emerus	Fabaceae	Trubs	150	0.975	3.8396	43.5933	48	138	101	37	5766	284	14	270	146	213	213	65	742
Hippocrepis emerus	Fabaceae	Trubs	150	0.975	5.03373	43.7871	190	128	99	36	6029	278	5	273	135	206	206	51	672
Hippocrepis emerus	Fabaceae	Trubs	150	0.975	11.2722	46.3731	241	120	106	33	7478	288	-32	320	212	20	212	20	821
Hippocrepis emerus	Fabaceae	Trubs	150	0.975	5.02403	44.1923	262	122	100	36	6195	275	-2	277	128	202	202	42	778
Hippocrepis emerus	Fabaceae	Trubs	150	0.975	9.07471	44.3842	410	118	75	30	5832	249	3	246	88	193	193	44	1061
Hippocrepis emerus	Fabaceae	Trubs	150	0.975	11.3554	46.5097	608	97	104	33	7244	260	-53	313	186	0	186	0	786
Holodiscus discolor	Rosaceae	Trubs	150	0.875	-123.315	48.4647	42	98	73	39	4036	203	19	184	53	149	149	48	713
Holodiscus discolor	Rosaceae	Trubs	150	0.875	-122.474	37.799	55	139	82	52	2444	219	63	156	106	162	167	106	676
Holodiscus discolor	Rosaceae	Trubs	150	0.875	-122.175	47.3096	73	105	106	43	4979	249	3	246	47	170	170	45	1081
Holodiscus discolor	Rosaceae	Trubs	150	0.875	-122.297	47.7495	100	106	80	37	4737	229	15	214	54	167	168	49	974
Holodiscus discolor	Rosaceae	Trubs	150	0.875	-122.668	49.3327	112	93	86	34	5536	231	-16	247	29	164	164	24	1579
Holodiscus discolor	Rosaceae	Trubs	150	0.875	-122.274	37.484	114	138	106	54	3259	237	44	193	97	176	180	97	596
Holodiscus discolor	Rosaceae	Trubs	150	0.875	-122.1	47.4414	168	101	97	41	4877	238	5	233	45	165	165	42	1289
Holodiscus discolor	Rosaceae	Trubs	150	0.875	-123.305	44.6298	264	102	120	45	5129	264	-2	266	44	168	170	40	1452
Holodiscus discolor	Rosaceae	Trubs	150	0.875	-122.193	37.15	579	126	119	56	3525	245	33	212	87	169	174	87	953
Holodiscus discolor	Rosaceae	Trubs	150	0.875	-116.907	46.7556	904	73	127	37	6958	273	-64	337	-9	161	163	-14	663
Humulus lupulus	Cannabaceae	Herb	150	0.131	3.55	51.45	2	101	55	28	5183	207	12	195	78	58	166	36	734
Humulus lupulus	Cannabaceae	Herb	150	0.131	11.2823	58.5103	22	72	54	23	6503	196	-38	234	124	15	157	-8	736
Humulus lupulus	Cannabaceae	Herb	150	0.131	5.85	51.8	25	95	77	34	5520	216	-7	223	164	53	164	24	775
Humulus lupulus	Cannabaceae	Herb	150	0.131	17.6468	59.829	31	58	70	24	7482	210	-73	283	144	-5	156	-35	554
Humulus lupulus	Cannabaceae	Herb	150	0.131	9.81388	52.7135	37	88	84	33	6143	226	-23	249	166	42	166	9	668
Humulus lupulus	Cannabaceae	Herb	150	0.131	13.4467	59.4378	57	57	78	27	7363	210	-76	286	142	-1	154	-36	646
Humulus lupulus	Cannabaceae	Herb	150	0.131	46.4016	55.4858	79	41	81	20	11329	247	-153	400	183	-94	183	-105	523
Humulus lupulus	Cannabaceae	Herb	150	0.131	16.8671	52.3015	82	83	84	29	7311	236	-52	288	174	-2	174	-14	522
Humulus lupulus	Cannabaceae	Herb	150	0.131	10.9636	49.1273	416	83	89	32	6755	232	-42	274	168	7	168	-6	710
Hypericum inodorum	Clusiaceae	Trubs	150	0.814	18.2947	57.5914	64	71	54	23	6363	200	-32	232	82	94	156	-5	530
Hypericum inodorum	Clusiaceae	Trubs	150	0.814	39.7441	43.7642	622	109	85	32	6324	248	-13	261	47	56	190	30	1252
Hypericum reflexum	Clusiaceae	Trubs	150	0.941	-16.8199	28.3489	469	177	69	44	2818	265	111	154	154	208	216	145	420
Hypericum reflexum	Clusiaceae	Trubs	150	0.941	-17.2966	28.1177	600	172	69	43	2899	262	105	157	148	206	213	139	385
Hypericum reflexum	Clusiaceae	Trubs	150	0.941	-16.6949	28.1085	660	167	71	44	2880	257	99	158	143	200	207	134	424
Hypericum reflexum	Clusiaceae	Trubs	150	0.941	-17.0202	32.7542	661	155	60	44	2645	230	96	134	137	184	192	125	670
Hypericum reflexum	Clusiaceae	Trubs	150	0.941	-17.2909	28.128	857	159	70	42	3063	253	90	163	133	196	203	125	426
Hypericum reflexum	Clusiaceae	Trubs	150	0.941	-16.4985	28.3564	1604	125	74	39	3795	233	47	186	90	174	179	82	512
Lapsana communis	Asteraceae	Herb	150	0.746	4.95	52.5	0	92	63	30	5275	206	-1	207	105	43	159	28	794
Lapsana communis	Asteraceae	Herb	150	0.746	3.9	51.25	1	102	66	31	5375	215	5	210	75	60	169	33	756
Lapsana communis	Asteraceae	Herb	150	0.746	3.8	51.2	6	102	65	31	5340	214	6	208	75	61	168	34	756
Lapsana communis	Asteraceae	Herb	150	0.746	4.35	52.15	9	95	60	29	5248	206	2	204	108	48	161	31	781
Lapsana communis	Asteraceae	Herb	150	0.746	16.4773	56.6676	12	76	63	25	6574	213	-33	246	156	20	163	-4	493
Lapsana communis	Asteraceae	Herb	150	0.746	-2.13323	53.3772	77	100	69	35	4721	210	14	196	73	63	163	43	914
Lapsana communis	Asteraceae	Herb	150	0.746	8.7858	49.2499	192	100	87	33	6488	244	-19	263	182	28	182	15	704
Lapsana communis	Asteraceae	Herb	150	0.746	5.95	50.75	202	94	74	33	5566	217	-6	223	165	53	165	23	913
Lapsana communis	Asteraceae	Herb	150	0.746	45.1281	41.1631	795	115	110	33	7942	291	-42	333	154	11	215	11	515
Lapsana communis	Asteraceae	Herb	150	0.746	45.1186	41.0231	1029	101	111	34	7682	273	-53	326	138	0	198	0	546
Lapsana communis	Asteraceae	Herb	150	0.746	46.4831	39.2822	1304	102	103	30	8243	282	-57	339	141	-6	205	-6	511
Lapsana communis	Asteraceae	Herb	150	0.746	46.3833	39.3333	1438	96	105	30	8250	275	-64	339	134	-12	199	-12	547
Lapsana communis	Asteraceae	Herb	150	0.746	46.1931	38.9958	1470	99	110	31	8591	286	-68	354	89	204	206	-14	425
Lapsana communis	Asteraceae	Herb	150	0.746	45.56	39.6997	1504	91	113	31	8593	281	-79	360	129	-23	197	-23	423
Lapsana communis	Asteraceae	Herb	150	0.746	44.3997	40.9789	1556	64	116	34	7648	234	-99	333	101	-37	158	-37	609
Lapsana communis	Asteraceae	Herb	150	0.746	44.6639	40.7086	1902	50	114	34	7561	222	-108	330	81	-48	143	-48	575
Lapsana communis	Asteraceae	Herb	150	0.746	44.7961	40.1567	1975	58	115	33	8034	239	-105	344	88	-48	157	-48	445
Lapsana communis	Asteraceae	Herb	150	0.746	46.16	38.9583	2105	66	113	32	8379	253	-99	352	51	169	170	-44	446
Lespedeza bicolor	Fabaceae	Trubs	150	0.613	126.409	36.7106	35	119	95	26	9273	293	-62	355	233	-3	234	-3	1176
Lespedeza bicolor	Fabaceae	Trubs	150	0.613	-77.9094	37.4635	82	135	132	37	7991	310	-42	352	236	29	236	29	1078
Lespedeza bicolor	Fabaceae	Trubs	150	0.613	-79.0299	35.1419	88	158	124	38	7462	316	-7	323	252	110	252	60	1185
Lespedeza bicolor	Fabaceae	Trubs	150	0.613	-79.4528	34.9946	100	160	132	39	7456	321	-12	333	252	113	252	60	1192
Lespedeza bicolor	Fabaceae	Trubs	150	0.613	-78.914	36.0343	111	148	133	39	7640	316	-25	341	244	102	244	47	1150
Lespedeza bicolor	Fabaceae	Trubs	150	0.613	-78.8084	35.6369	123	153	125	37	7523	314	-16	330	247	107	247	53	1161
Lespedeza bicolor	Fabaceae	Trubs	150	0.613	-87.3618	34.2294	234	153	134	39	7634	319	-23	342	67	209	248	51	1484
Lespedeza bicolor	Fabaceae	Trubs	150	0.613	-86.4818	33.7982	311	155	131	39	7450	317	-16	333	72	210	248	56	1458
Lespedeza bicolor	Fabaceae	Trubs	150	0.613	39.7441	43.7632	622	109	85	32	6324	248	-13	261	47	56	190	30	1252
Lonicera caucasica	Caprifoliaceae	Trubs	150	0.974	17.6267	59.8428	22	57	70	24	7506	209	-74	283	144	-5	156	-36	551
Lonicera iberica	Caprifoliaceae	Trubs	150	0.886	49.378	40.113	13	151	80	25	8141	316	8	308	129	250	254	46	274
Lonicera iberica	Caprifoliaceae	Trubs	150	0.886	49.635	40.2839	29	150	73	24	8046	310	13	297	121	249	252	48	276
Lonicera iberica	Caprifoliaceae	Trubs	150	0.886	44.7958	41.6879	472	130	108	31	8247	307	-31	338	212	24	234	24	520
Lonicera iberica	Caprifoliaceae	Trubs	150	0.886	39.7441	43.7647	622	109	85	32	6324	248	-13	261	47	56	190	30	1252
Lonicera iberica	Caprifoliaceae	Trubs	150	0.886	47.0164	39.5458	1028	108	94	29	7806	280	-41	321	143	8	207	8	514
Lonicera iberica	Caprifoliaceae	Trubs	150	0.886	46.7611	39.7535	1078	106	92	29	7767	271	-42	313	142	6	204	6	554
Lonicera iberica	Caprifoliaceae	Trubs	150	0.886	45.625	39.7172	1832	72	111	32	8210	255	-91	346	107	-36	174	-36	475
Lonicera iberica	Caprifoliaceae	Trubs	150	0.886	45.0139	39.945	1936	64	114	32	8154	248	-101	349	96	-44	165	-44	421
Melilotus officinalis	Fabaceae	Herb	150	0.202	4.45	51.9	4	96	65	31	5271	209	1	208	108	52	163	31	785
Melilotus officinalis	Fabaceae	Herb	150	0.202	-117.96	33.8792	69	178	127	54	3619	297	64	233	139	220	227	134	341
Melilotus officinalis	Fabaceae	Herb	150	0.202	-96.9645	33.068	153	181	124	35	8020	353	-1	354	224	74	282	74	918
Melilotus officinalis	Fabaceae	Herb	150	0.202	-97.1237	32.7859	171	186	121	34	7896	355	8	347	228	94	286	82	870
Melilotus officinalis	Fabaceae	Herb	150	0.202	-97.2663	33.0826	191	179	127	35	8000	351	-5	356	222	72	279	72	893
Melilotus officinalis	Fabaceae	Herb	150	0.202	-97.6864	30.5835	250	192	124	37	7087	351	24	327	231	113	279	97	840
Melilotus officinalis	Fabaceae	Herb	150	0.202	-121.977	37.2009	320	140	135	54	4058	278	30	248	91	191	194	91	806
Melilotus officinalis	Fabaceae	Herb	150	0.202	-97.4028	35.1858	358	161	132	35	8549	345	-32	377	207	47	267	47	897
Melilotus officinalis	Fabaceae	Herb	150	0.202	-3.6	40.43	661	138	104	34	6688	312	12	300	94	227	227	55	452
Nandina domestica	Berberidaceae	Trubs	150	0.955	139.502	35.72	67	147	89	28	7649	304	-11	315	218	50	246	50	1476
Nandina domestica	Berberidaceae	Trubs	150	0.955	-89.4729	32.8342	140	169	138	41	7202	331	-1	332	126	222	259	73	1442
Nandina domestica	Berberidaceae	Trubs	150	0.955	-96.7126	32.8585	157	185	121	34	7907	353	6	347	226	79	284	79	945
Nandina domestica	Berberidaceae	Trubs	150	0.955	-97.0721	32.9919	169	181	124	35	8003	352	-1	353	224	74	281	74	887
Nandina domestica	Berberidaceae	Trubs	150	0.955	-97.2208	32.6656	190	186	124	35	7895	356	6	350	228	94	285	81	858
Nandina domestica	Berberidaceae	Trubs	150	0.955	-93.0374	34.5256	194	160	133	37	7899	336	-22	358	159	252	258	53	1418
Nandina domestica	Berberidaceae	Trubs	150	0.955	-97.4255	32.6697	202	184	125	35	7946	356	2	354	226	92	283	78	818
Nandina domestica	Berberidaceae	Trubs	150	0.955	-97.4674	31.1984	204	189	126	36	7461	354	11	343	230	87	280	87	845
Nandina domestica	Berberidaceae	Trubs	150	0.955	-96.614	33.8211	208	172	121	34	8143	344	-9	353	215	63	274	63	999
Nandina domestica	Berberidaceae	Trubs	150	0.955	-86.7076	33.5546	261	161	127	38	7393	322	-7	329	79	215	254	63	1429
Nicotiana glauca	Solanaceae	Trubs	150	0.331	-116.257	33.724	19	228	171	45	7142	416	44	372	155	258	320	139	79
Nicotiana glauca	Solanaceae	Trubs	150	0.331	-118.291	34.14	160	180	126	54	3726	303	70	233	140	225	232	136	393
Nicotiana glauca	Solanaceae	Trubs	150	0.331	-17.7663	28.6826	204	192	66	45	2699	275	130	145	172	222	230	162	358
Nicotiana glauca	Solanaceae	Trubs	150	0.331	-17.7601	28.7993	221	191	66	45	2720	274	128	146	171	222	230	161	371
Nicotiana glauca	Solanaceae	Trubs	150	0.331	-17.9459	28.6514	229	191	66	45	2694	274	128	146	171	221	229	161	354
Nicotiana glauca	Solanaceae	Trubs	150	0.331	-118.165	34.1455	260	178	139	53	4170	317	58	259	133	228	236	129	488
Nicotiana glauca	Solanaceae	Trubs	150	0.331	-17.8992	28.5719	355	185	66	44	2770	270	121	149	163	216	224	154	369
Nicotiana glauca	Solanaceae	Trubs	150	0.331	-17.8299	28.5051	485	178	67	44	2832	265	113	152	156	211	218	146	386
Nicotiana glauca	Solanaceae	Trubs	150	0.331	-99.1792	19.3773	2276	159	168	69	2080	273	30	243	178	130	182	130	754
Nicotiana rustica	Solanaceae	Herb	150	0.824	4.65	52.45	4	92	60	29	5278	204	0	204	106	106	159	29	792
Nicotiana rustica	Solanaceae	Herb	150	0.824	13.2017	55.7058	26	79	61	26	6160	202	-27	229	153	25	160	5	645
Nicotiana rustica	Solanaceae	Herb	150	0.824	13.1841	55.7237	50	78	61	26	6164	201	-29	230	151	24	158	3	658
Nicotiana rustica	Solanaceae	Herb	150	0.824	15.8501	57.4783	106	67	71	27	6723	213	-48	261	147	10	156	-15	562
Nicotiana sylvestris	Solanaceae	Herb	150	0.92	5.85	52.55	0	91	73	33	5384	210	-8	218	156	46	159	23	779
Nicotiana sylvestris	Solanaceae	Herb	150	0.92	4.25	52.05	3	96	60	29	5223	206	4	202	110	49	161	32	775
Nicotiana sylvestris	Solanaceae	Herb	150	0.92	6.15	52.25	5	93	76	34	5484	215	-8	223	162	51	162	23	767
Nicotiana sylvestris	Solanaceae	Herb	150	0.92	-1.9327	46.6943	8	121	74	37	4648	231	32	199	71	180	180	62	845
Nicotiana sylvestris	Solanaceae	Herb	150	0.92	13.2033	55.7027	26	79	61	26	6160	202	-27	229	153	25	160	5	645
Nicotiana sylvestris	Solanaceae	Herb	150	0.92	17.5288	59.8046	39	57	71	24	7508	210	-75	285	143	-6	155	-37	559
Proustia cuneifolia	Asteraceae	Trubs	150	0.961	-71.3848	-29.998	27	151	78	55	2159	223	82	141	124	179	179	124	93
Proustia cuneifolia	Asteraceae	Trubs	150	0.961	-71.2176	-30.6351	259	155	97	53	2977	249	66	183	121	192	194	118	136
Proustia cuneifolia	Asteraceae	Trubs	150	0.961	-71.6383	-30.5657	445	142	91	55	2565	229	64	165	111	175	176	111	138
Proustia cuneifolia	Asteraceae	Trubs	150	0.961	-70.4614	-34.2361	955	121	148	54	4492	277	4	273	71	173	180	64	830
Proustia cuneifolia	Asteraceae	Trubs	150	0.961	-64.5126	-30.8682	1017	145	141	53	4171	277	14	263	200	90	200	90	645
Proustia cuneifolia	Asteraceae	Trubs	150	0.961	-70.2319	-33.7864	1963	90	148	56	4150	235	-25	260	45	143	143	37	661
Proustia cuneifolia	Asteraceae	Trubs	150	0.961	-71.4119	-16.5964	3229	103	169	80	1182	199	-12	211	115	88	115	85	137
Proustia cuneifolia	Asteraceae	Trubs	150	0.961	-71.8443	-13.4081	3815	87	161	73	1367	182	-38	220	96	67	98	65	696
Reynoutria japonica	Polygonaceae	Herb	150	0.084	-74.0113	40.8738	10	118	97	28	8819	296	-50	346	223	3	230	3	1154
Reynoutria japonica	Polygonaceae	Herb	150	0.084	-73.9292	40.7911	12	121	88	26	8770	293	-42	335	106	7	233	7	1127
Reynoutria japonica	Polygonaceae	Herb	150	0.084	7.723	63.123	26	62	53	28	4807	162	-21	183	37	80	125	4	1232
Reynoutria japonica	Polygonaceae	Herb	150	0.084	-73.9895	40.9581	31	115	100	28	8822	294	-55	349	103	-1	227	-1	1172
Reynoutria japonica	Polygonaceae	Herb	150	0.084	-2.28241	53.4365	32	103	69	35	4710	213	17	196	76	66	166	46	894
Reynoutria japonica	Polygonaceae	Herb	150	0.084	5.25964	51.0139	37	97	77	34	5522	220	-5	225	167	57	167	27	810
Reynoutria japonica	Polygonaceae	Herb	150	0.084	-75.6519	45.4463	70	59	97	23	10986	263	-153	416	193	-76	193	-91	872
Reynoutria japonica	Polygonaceae	Herb	150	0.084	-73.1909	44.4905	85	70	111	27	10155	272	-135	407	196	-55	196	-67	866
Reynoutria japonica	Polygonaceae	Herb	150	0.084	-77.4383	45.9976	182	47	114	25	11094	262	-178	440	182	-90	182	-105	842
Rhamnus crenulata	Rhamnaceae	Trubs	150	0.951	-8.79309	37.0747	26	167	84	46	3357	267	87	180	134	207	212	126	476
Rhamnus crenulata	Rhamnaceae	Trubs	150	0.951	-16.1639	28.5333	92	203	69	46	2639	287	139	148	182	232	239	172	295
Rhamnus crenulata	Rhamnaceae	Trubs	150	0.951	-17.2028	28.1811	258	190	68	45	2695	276	125	151	169	220	228	160	338
Rhamnus crenulata	Rhamnaceae	Trubs	150	0.951	-16.2964	28.5633	409	178	70	46	2693	264	114	150	157	207	215	147	453
Rhamnus crenulata	Rhamnaceae	Trubs	150	0.951	-17.819	28.828	676	168	67	43	2952	257	102	155	144	202	210	135	439
Rhamnus crenulata	Rhamnaceae	Trubs	150	0.951	-17.9433	28.8311	753	164	67	42	2977	254	98	156	140	199	206	131	443
Rhamnus crenulata	Rhamnaceae	Trubs	150	0.951	-16.8124	28.2674	805	159	71	44	3011	252	91	161	134	194	202	125	471
Rhamnus saxatilis	Rhamnaceae	Trubs	150	0.766	2.81638	42.9442	258	138	90	35	5654	276	23	253	106	212	212	68	683
Rhamnus saxatilis	Rhamnaceae	Trubs	150	0.766	11.9698	48.4938	410	82	89	31	6981	233	-51	284	169	4	169	-11	810
Rhamnus saxatilis	Rhamnaceae	Trubs	150	0.766	11.9176	48.4434	419	82	89	31	6964	232	-51	283	169	5	169	-11	820
Rhamnus saxatilis	Rhamnaceae	Trubs	150	0.766	11.84	48.39	432	82	90	31	6899	232	-50	282	168	5	168	-10	824
Rhamnus saxatilis	Rhamnaceae	Trubs	150	0.766	10.87	48.27	520	82	84	31	6660	226	-41	267	166	8	166	-5	872
Rhamnus saxatilis	Rhamnaceae	Trubs	150	0.766	39.7441	43.7623	622	109	85	32	6324	248	-13	261	47	56	190	30	1252
Rhamnus saxatilis	Rhamnaceae	Trubs	150	0.766	8.7913	47.8969	677	80	89	33	6360	225	-41	266	160	10	160	-3	1022
Rhamnus saxatilis	Rhamnaceae	Trubs	150	0.766	13.8599	46.284	894	72	89	31	6719	221	-60	281	157	-4	157	-16	1300
Rhododendron macrophyllum	Ericaceae	Trubs	150	0.887	-122.318	47.6093	66	109	84	38	4854	236	16	220	54	172	172	50	986
Rhododendron macrophyllum	Ericaceae	Trubs	150	0.887	-124.073	40.8696	84	117	89	54	2783	204	41	163	87	150	154	83	1197
Rhododendron macrophyllum	Ericaceae	Trubs	150	0.887	-122.084	47.7486	108	103	90	40	4775	234	9	225	50	166	166	46	1166
Rhododendron macrophyllum	Ericaceae	Trubs	150	0.887	-123.791	39.3608	143	111	109	58	2715	213	28	185	82	144	146	76	1123
Rhododendron macrophyllum	Ericaceae	Trubs	150	0.887	-123.749	39.3137	145	113	112	58	2800	218	28	190	83	147	149	78	1115
Rhododendron macrophyllum	Ericaceae	Trubs	150	0.887	-122.674	37.9543	155	133	103	55	3113	231	44	187	98	168	172	93	1004
Rhododendron macrophyllum	Ericaceae	Trubs	150	0.887	-123.737	39.2636	162	113	112	58	2783	217	27	190	83	146	149	78	1124
Rhododendron macrophyllum	Ericaceae	Trubs	150	0.887	-123.307	38.5795	169	119	110	60	2590	219	37	182	92	148	153	88	1095
Rhododendron macrophyllum	Ericaceae	Trubs	150	0.887	-124.083	41.707	388	105	112	54	3545	222	15	207	67	149	152	63	1963
Rhododendron ponticum	Ericaceae	Trubs	150	0.752	3.5	51.55	1	101	54	28	5123	205	13	192	78	57	165	37	727
Rhododendron ponticum	Ericaceae	Trubs	150	0.752	4.2	52.05	3	96	60	29	5234	206	5	201	109	50	162	32	769
Rhododendron ponticum	Ericaceae	Trubs	150	0.752	4.35	52.1	4	95	61	30	5237	206	3	203	109	49	161	31	778
Rhododendron ponticum	Ericaceae	Trubs	150	0.752	4.85	51.6	9	96	73	33	5401	215	-2	217	67	54	164	28	794
Rhododendron ponticum	Ericaceae	Trubs	150	0.752	4.8	51.5	13	97	74	33	5432	216	-3	219	67	55	165	28	792
Rhododendron ponticum	Ericaceae	Trubs	150	0.752	5.11527	50.898	35	99	78	34	5576	223	-5	228	169	59	169	27	799
Rhododendron ponticum	Ericaceae	Trubs	150	0.752	5.26016	51.0408	37	97	77	34	5522	220	-5	225	167	57	167	27	810
Rhododendron ponticum	Ericaceae	Trubs	150	0.752	-3.94408	52.9687	204	88	60	33	4374	185	6	179	65	105	145	34	1121
Rhododendron ponticum	Ericaceae	Trubs	150	0.752	-5.12022	56.3914	289	73	64	34	4454	173	-13	186	27	94	133	18	1975
Rhododendron ponticum	Ericaceae	Trubs	150	0.752	-85.234	35.2342	357	142	127	37	7743	309	-29	338	55	199	239	39	1438
Rhus trilobata	Anacardiaceae	Trubs	150	0.945	8.65783	50.1266	112	99	87	33	6408	245	-18	263	181	28	181	16	644
Rhus trilobata	Anacardiaceae	Trubs	150	0.945	-105.653	46.4039	938	66	144	31	10566	304	-153	457	174	-72	202	-72	353
Rhus trilobata	Anacardiaceae	Trubs	150	0.945	-102.708	38.3273	1203	110	178	39	9367	335	-111	446	207	-10	232	-10	356
Rhus trilobata	Anacardiaceae	Trubs	150	0.945	-103.943	40.5221	1479	89	174	39	9138	320	-120	440	182	-26	209	-26	359
Rhus trilobata	Anacardiaceae	Trubs	150	0.945	-108.388	31.4806	1527	153	187	50	6894	348	-26	374	230	195	241	66	314
Rhus trilobata	Anacardiaceae	Trubs	150	0.945	-103.307	36.6846	1588	115	166	42	8054	314	-78	392	220	14	220	14	392
Rhus trilobata	Anacardiaceae	Trubs	150	0.945	-104.972	39.6082	1680	98	159	39	8282	307	-93	400	182	-4	208	-4	424
Rhus trilobata	Anacardiaceae	Trubs	150	0.945	-105.227	39.787	1853	85	161	41	7791	289	-97	386	164	-10	189	-10	433
Rhus trilobata	Anacardiaceae	Trubs	150	0.945	-105.999	38.6584	2783	25	171	41	8333	235	-179	414	125	-82	132	-82	355
Ribes orientale	Grossulariaceae	Trubs	150	0.867	42.1546	43.4272	1782	45	107	36	6519	201	-91	292	106	-34	126	-39	910
Ribes orientale	Grossulariaceae	Trubs	150	0.867	48.2153	41.1983	1873	54	93	31	6918	207	-89	296	88	-36	139	-36	503
Ribes orientale	Grossulariaceae	Trubs	150	0.867	41.365	43.5769	1885	42	104	35	6464	197	-92	289	102	-38	122	-42	956
Ribes orientale	Grossulariaceae	Trubs	150	0.867	42.1791	43.4281	2133	28	108	37	6270	183	-105	288	86	-48	106	-53	874
Ribes orientale	Grossulariaceae	Trubs	150	0.867	84.1453	28.6087	3679	56	113	47	4590	166	-74	240	104	25	109	-8	409
Ribes orientale	Grossulariaceae	Trubs	150	0.867	101.516	29.2189	4179	18	132	45	5522	135	-155	290	84	-57	84	-57	955
Ribes orientale	Grossulariaceae	Trubs	150	0.867	102.104	28.96	4246	7	119	43	5317	120	-154	274	72	-64	72	-64	1145
Ricinus communis	Euphorbiaceae	Herb	150	0.017	-117.086	32.6682	21	173	94	51	3049	261	79	182	139	207	215	137	252
Ricinus communis	Euphorbiaceae	Herb	150	0.017	-99.2706	26.9012	107	229	133	43	6169	374	65	309	275	160	300	142	502
Ricinus communis	Euphorbiaceae	Herb	150	0.017	-118.289	34.1409	160	180	126	54	3726	303	70	233	140	225	232	136	393
Ricinus communis	Euphorbiaceae	Herb	150	0.017	-120.23	34.4742	165	147	117	60	2658	241	49	192	118	176	182	115	445
Ricinus communis	Euphorbiaceae	Herb	150	0.017	-17.7763	28.6572	209	192	66	45	2688	275	130	145	172	222	230	162	356
Ricinus communis	Euphorbiaceae	Herb	150	0.017	-17.9326	28.6428	229	191	66	45	2694	274	128	146	171	221	229	161	354
Ricinus communis	Euphorbiaceae	Herb	150	0.017	-118.167	34.1437	289	176	137	53	4175	315	58	257	132	227	234	127	488
Ricinus communis	Euphorbiaceae	Herb	150	0.017	-17.7767	28.6114	310	187	66	44	2751	271	123	148	166	218	226	156	367
Ricinus communis	Euphorbiaceae	Herb	150	0.017	-17.84	28.4694	341	186	66	44	2777	270	122	148	164	217	225	154	359
Ricinus communis	Euphorbiaceae	Herb	150	0.017	-118.251	34.191	430	169	136	50	4565	314	47	267	120	225	232	116	503
Salix foetida	Salicaceae	Trubs	150	0.601	7.95015	51.6167	75	94	75	32	5771	222	-9	231	167	53	167	20	811
Salix foetida	Salicaceae	Trubs	150	0.601	13.7392	51.0544	114	90	78	29	6826	235	-30	265	177	11	177	2	592
Salix foetida	Salicaceae	Trubs	150	0.601	7.55122	46.1827	2003	17	66	28	5741	139	-91	230	72	-32	90	-54	1649
Salix foetida	Salicaceae	Trubs	150	0.601	7.18623	45.8932	2276	6	67	29	5734	130	-100	230	-50	80	80	-63	1738
Salix foetida	Salicaceae	Trubs	150	0.601	12.4965	47.119	2286	-7	73	30	5791	117	-121	238	66	-80	66	-80	1322
Salix lanata	Salicaceae	Trubs	150	0.772	18.904	69.6792	33	22	53	23	5828	150	-71	221	-12	44	104	-45	924
Salix lanata	Salicaceae	Trubs	150	0.772	18.9373	69.7141	38	21	53	24	5845	149	-71	220	-13	43	103	-45	933
Salix lanata	Salicaceae	Trubs	150	0.772	18.9968	69.7124	77	20	54	24	5888	149	-72	221	-14	42	103	-47	936
Salix lanata	Salicaceae	Trubs	150	0.772	19.1013	69.7327	130	16	55	24	5976	147	-79	226	-18	38	99	-52	898
Salix lanata	Salicaceae	Trubs	150	0.772	10.1252	61.4269	551	16	83	26	8028	184	-128	312	106	-41	120	-87	630
Salix lanata	Salicaceae	Trubs	150	0.772	8.76503	61.0408	920	-1	83	28	7482	161	-135	296	85	-55	97	-96	721
Salix lanata	Salicaceae	Trubs	150	0.772	8.86835	61.0479	1004	-6	82	27	7427	156	-139	295	80	-60	92	-100	742
Salix lanata	Salicaceae	Trubs	150	0.772	9.60582	62.3006	1052	-7	76	27	6892	142	-130	272	73	-62	85	-92	839
Schizogyne sericea	Asteraceae	Trubs	150	0.788	-17.7641	28.5728	197	193	66	45	2680	276	130	146	173	223	231	163	347
Schizogyne sericea	Asteraceae	Trubs	150	0.788	-17.7591	28.6475	209	192	66	45	2688	275	130	145	172	222	230	162	356
Schizogyne sericea	Asteraceae	Trubs	150	0.788	-17.7614	28.8077	221	191	66	45	2720	274	128	146	171	222	230	161	371
Schizogyne sericea	Asteraceae	Trubs	150	0.788	-17.9459	28.6514	229	191	66	45	2694	274	128	146	171	221	229	161	354
Schizogyne sericea	Asteraceae	Trubs	150	0.788	-17.8342	28.4899	341	186	66	44	2777	270	122	148	164	217	225	154	359
Schizogyne sericea	Asteraceae	Trubs	150	0.788	-17.8992	28.5719	355	185	66	44	2770	270	121	149	163	216	224	154	369
Schizogyne sericea	Asteraceae	Trubs	150	0.788	-17.8875	28.5988	411	182	66	44	2805	267	118	149	160	214	221	150	380
Schizogyne sericea	Asteraceae	Trubs	150	0.788	-17.8796	28.6532	483	178	66	44	2829	264	114	150	156	210	218	146	393
Senecio jacobaea	Asteraceae	Herb	150	0.699	14.0723	52.3535	43	92	80	28	7125	240	-37	277	181	9	181	-2	541
Senecio jacobaea	Asteraceae	Herb	150	0.699	13.4118	52.4525	46	91	81	29	6933	239	-34	273	177	42	177	0	564
Senecio jacobaea	Asteraceae	Herb	150	0.699	-1.26514	59.939	54	70	46	34	3161	143	10	133	58	97	111	34	1158
Senecio jacobaea	Asteraceae	Herb	150	0.699	9.80209	52.1813	69	88	82	33	6074	223	-22	245	166	18	166	10	671
Senecio jacobaea	Asteraceae	Herb	150	0.699	8.59714	49.2193	114	104	87	32	6524	249	-15	264	186	31	186	19	687
Senecio jacobaea	Asteraceae	Herb	150	0.699	7.79729	48.2953	162	105	87	32	6455	251	-13	264	170	34	186	21	711
Senecio jacobaea	Asteraceae	Herb	150	0.699	7.73128	48.2414	167	104	86	32	6462	251	-12	263	187	34	187	21	706
Senecio jacobaea	Asteraceae	Herb	150	0.699	9.17077	49.0092	262	98	89	33	6423	240	-22	262	178	26	178	14	680
Senecio jacobaea	Asteraceae	Herb	150	0.699	149.979	-32.9278	775	132	125	47	4967	269	5	264	195	101	195	67	766
Senecio octolepis	Asteraceae	Trubs	150	0.996	-65.6556	-17.0014	724	237	123	64	1963	318	127	191	253	207	254	207	3228
Senecio octolepis	Asteraceae	Trubs	150	0.996	-65.25	-22.8333	3279	107	190	61	4133	242	-66	308	148	49	148	47	255
Sonchus hierrensis	Asteraceae	Trubs	150	0.763	-17.84	28.4694	341	186	66	44	2777	270	122	148	164	217	225	154	359
Sonchus hierrensis	Asteraceae	Trubs	150	0.763	-17.8224	28.5295	485	178	67	44	2832	265	113	152	156	211	218	146	386
Sonchus hierrensis	Asteraceae	Trubs	150	0.763	-17.9665	28.7886	710	166	67	43	2965	255	101	154	143	201	209	133	433
Sonchus hierrensis	Asteraceae	Trubs	150	0.763	-17.3054	28.1527	800	162	70	43	3021	254	94	160	137	198	205	128	420
Sonchus hierrensis	Asteraceae	Trubs	150	0.763	-17.8306	28.6371	862	159	68	42	3076	251	92	159	134	196	203	125	451
Sonchus hierrensis	Asteraceae	Trubs	150	0.763	-17.841	28.6625	905	157	68	42	3096	249	89	160	131	194	201	122	454
Sonchus hierrensis	Asteraceae	Trubs	150	0.763	-17.2387	28.1235	1060	150	71	42	3228	246	78	168	122	189	196	113	445
Sonchus leptocephalus	Asteraceae	Trubs	150	0.536	-16.4121	28.3122	177	196	70	46	2660	282	132	150	175	225	233	165	323
Sonchus leptocephalus	Asteraceae	Trubs	150	0.536	-15.45	28.06	192	198	73	52	2285	277	137	140	180	221	228	171	182
Sonchus leptocephalus	Asteraceae	Trubs	150	0.536	-15.4582	28.0338	220	196	73	51	2346	277	135	142	178	220	227	168	184
Sonchus leptocephalus	Asteraceae	Trubs	150	0.536	-16.2603	28.4994	284	188	70	46	2684	274	123	151	167	217	225	157	380
Sonchus leptocephalus	Asteraceae	Trubs	150	0.536	-15.4617	28.0664	365	188	73	50	2464	271	125	146	168	214	221	158	222
Sonchus leptocephalus	Asteraceae	Trubs	150	0.536	-16.8477	28.3171	647	167	70	44	2908	257	100	157	143	200	208	134	454
Sonchus leptocephalus	Asteraceae	Trubs	150	0.536	-15.5586	27.9017	734	167	76	47	2785	258	98	160	143	199	206	134	277
Sonchus leptocephalus	Asteraceae	Trubs	150	0.536	-15.4834	27.935	761	166	76	47	2802	257	97	160	142	198	205	133	276
Sonchus leptocephalus	Asteraceae	Trubs	150	0.536	-15.6034	27.9669	1394	135	78	43	3424	238	58	180	103	177	183	95	373
Sonchus palustris	Asteraceae	Herb	150	0.318	4.8	51.7	0	96	72	33	5387	215	-2	217	68	54	164	28	789
Sonchus palustris	Asteraceae	Herb	150	0.318	4.55	52.4	7	93	59	29	5223	203	1	202	107	44	159	30	787
Sonchus palustris	Asteraceae	Herb	150	0.318	11.7789	57.6017	10	74	64	26	6628	198	-48	246	127	16	158	-10	688
Sonchus palustris	Asteraceae	Herb	150	0.318	11.9125	57.637	20	74	64	26	6599	201	-44	245	126	18	159	-9	742
Sonchus palustris	Asteraceae	Herb	150	0.318	11.9292	57.6226	37	74	65	26	6601	201	-45	246	125	17	159	-9	760
Sonchus palustris	Asteraceae	Herb	150	0.318	8.64693	52.8715	45	87	80	34	5920	215	-20	235	161	42	161	11	763
Sonchus palustris	Asteraceae	Herb	150	0.318	10.29	49.97	215	90	91	33	6717	241	-34	275	175	15	175	2	595
Staphylea pinnata	Staphyleaceae	Trubs	150	0.783	7.95015	51.6167	75	94	75	32	5771	222	-9	231	167	53	167	20	811
Staphylea pinnata	Staphyleaceae	Trubs	150	0.783	3.02483	49.5852	106	100	84	36	5438	227	-5	232	105	63	168	29	642
Staphylea pinnata	Staphyleaceae	Trubs	150	0.783	5.75	50.75	143	95	76	34	5545	218	-5	223	166	54	166	25	872
Staphylea pinnata	Staphyleaceae	Trubs	150	0.783	16.9333	48.1333	209	95	95	31	7359	257	-45	302	188	11	188	-2	658
Staphylea pinnata	Staphyleaceae	Trubs	150	0.783	7.95744	50.4738	307	85	77	31	6089	218	-24	242	162	43	162	7	751
Staphylea pinnata	Staphyleaceae	Trubs	150	0.783	12.93	48.81	312	85	94	32	7160	239	-52	291	174	40	174	-10	808
Staphylea pinnata	Staphyleaceae	Trubs	150	0.783	12.95	48.79	315	85	94	32	7149	239	-53	292	174	40	174	-10	824
Staphylea pinnata	Staphyleaceae	Trubs	150	0.783	10.2163	49.0032	518	79	84	32	6571	221	-40	261	161	5	161	-7	747
Staphylea pinnata	Staphyleaceae	Trubs	150	0.783	12.84	47.72	643	77	100	34	6905	231	-63	294	163	0	163	-15	1183
Stipularia africana	Rubiaceae	Herb	150	0.884	2.5833	6.5	1	274	67	69	1143	326	229	97	267	281	288	259	1303
Stipularia africana	Rubiaceae	Herb	150	0.884	-11.1417	6.635	12	254	90	73	973	318	195	123	244	256	265	242	4236
Stipularia africana	Rubiaceae	Herb	150	0.884	2.7	6.5166	15	274	71	69	1200	329	227	102	267	282	289	258	1311
Stipularia africana	Rubiaceae	Herb	150	0.884	2.6166	6.5333	26	274	71	70	1198	328	227	101	267	281	288	257	1302
Stipularia africana	Rubiaceae	Herb	150	0.884	9.36917	-1.57722	27	256	78	65	1298	314	194	120	262	236	269	236	2007
Stipularia africana	Rubiaceae	Herb	150	0.884	9	4.772	162	255	83	79	755	315	210	105	244	258	264	244	3009
Syringa persica	Oleaceae	Trubs	150	0.977	-95.5633	36.5086	203	149	131	33	8934	340	-49	389	198	30	261	30	1028
Syringa persica	Oleaceae	Trubs	150	0.977	5.01102	47.2956	250	105	88	33	6320	248	-15	263	152	66	184	21	768
Syringa persica	Oleaceae	Trubs	150	0.977	-95.2445	38.9518	265	128	117	29	9668	321	-74	395	226	-1	248	-1	961
Syringa persica	Oleaceae	Trubs	150	0.977	-94.9319	39.3719	272	125	122	30	9626	320	-76	396	224	-5	244	-5	946
Syringa persica	Oleaceae	Trubs	150	0.977	7.64477	48.0535	289	99	84	32	6362	244	-14	258	180	29	180	16	765
Syringa persica	Oleaceae	Trubs	150	0.977	15.3997	47.0617	411	80	100	31	7602	246	-71	317	175	-21	175	-21	881
Syringa persica	Oleaceae	Trubs	150	0.977	6.77896	47.3839	433	92	88	33	6368	237	-27	264	172	50	172	8	1005
Syringa persica	Oleaceae	Trubs	150	0.977	-104.962	39.7319	1616	101	153	38	8359	308	-86	394	186	-1	213	-1	404
Syringa vulgaris	Oleaceae	Trubs	150	0.895	10.1498	52.5502	39	88	84	33	6170	227	-22	249	167	17	167	9	646
Syringa vulgaris	Oleaceae	Trubs	150	0.895	10.1514	52.5379	45	88	84	33	6160	227	-22	249	167	17	167	9	648
Syringa vulgaris	Oleaceae	Trubs	150	0.895	8.40549	49.7555	87	99	87	33	6489	244	-18	262	182	28	182	15	594
Syringa vulgaris	Oleaceae	Trubs	150	0.895	-79.7508	43.3529	92	84	95	26	9339	274	-86	360	195	-31	203	-37	812
Syringa vulgaris	Oleaceae	Trubs	150	0.895	8.5084	49.4134	97	103	86	32	6488	248	-15	263	185	31	185	19	655
Syringa vulgaris	Oleaceae	Trubs	150	0.895	8.54419	49.3349	108	103	86	32	6517	248	-16	264	185	31	185	18	669
Syringa vulgaris	Oleaceae	Trubs	150	0.895	-79.7975	43.2044	201	79	95	26	9351	268	-91	359	189	-36	197	-43	865
Syringa vulgaris	Oleaceae	Trubs	150	0.895	-79.9366	43.2933	227	77	96	26	9417	268	-95	363	187	-39	195	-46	866
Syringa vulgaris	Oleaceae	Trubs	150	0.895	10.9636	49.1273	416	83	89	32	6755	232	-42	274	168	7	168	-6	710
Syringa vulgaris	Oleaceae	Trubs	150	0.895	10.0405	48.874	487	81	85	32	6547	224	-38	262	163	8	163	-5	733
Syringa vulgaris	Oleaceae	Trubs	150	0.895	10.2637	48.9094	549	77	84	32	6578	220	-42	262	160	4	160	-9	763
Traganum moquinii	Amaranthaceae	Trubs	150	0.904	-13.8702	28.3642	2	199	70	50	2383	273	133	140	179	224	230	169	99
Traganum moquinii	Amaranthaceae	Trubs	150	0.904	-13.8213	28.7484	9	198	68	48	2492	276	135	141	178	225	231	169	119
Traganum moquinii	Amaranthaceae	Trubs	150	0.904	-13.8422	28.7215	16	198	68	48	2483	275	134	141	178	225	231	169	122
Traganum moquinii	Amaranthaceae	Trubs	150	0.904	-13.8531	28.7041	40	197	68	48	2492	274	133	141	177	224	230	167	120
Traganum moquinii	Amaranthaceae	Trubs	150	0.904	-14.2436	28.1343	41	200	74	51	2389	276	133	143	180	225	231	170	100
Vaccinium ovatum	Ericaceae	Trubs	150	0.762	-122.533	47.3011	46	105	100	42	4890	242	4	238	51	169	169	46	1075
Vaccinium ovatum	Ericaceae	Trubs	150	0.762	-123.772	39.4216	81	112	107	58	2669	213	31	182	77	144	146	77	1075
Vaccinium ovatum	Ericaceae	Trubs	150	0.762	-122.297	47.7497	100	106	80	37	4737	229	15	214	54	167	168	49	974
Vaccinium ovatum	Ericaceae	Trubs	150	0.762	-122.371	47.7116	124	104	80	37	4734	227	14	213	52	166	166	48	983
Vaccinium ovatum	Ericaceae	Trubs	150	0.762	-123.002	38.5333	139	132	137	58	3642	264	28	236	91	175	178	86	1154
Vaccinium ovatum	Ericaceae	Trubs	150	0.762	-122.065	37.0029	217	135	125	59	3150	246	36	210	96	172	176	96	826
Vaccinium ovatum	Ericaceae	Trubs	150	0.762	-122.267	37.3	246	132	114	57	3086	237	39	198	94	168	172	94	762
Vaccinium ovatum	Ericaceae	Trubs	150	0.762	-122.268	37.2602	252	131	114	58	3054	235	39	196	94	167	171	94	782
Vaccinium ovatum	Ericaceae	Trubs	150	0.762	-122.664	37.9457	351	129	106	54	3283	235	42	193	95	168	172	90	1057
Vaccinium ovatum	Ericaceae	Trubs	150	0.762	-122.333	37.4019	537	127	111	55	3403	239	38	201	89	168	173	89	888
Verbascum virgatum	Scrophulariaceae	Herb	150	0.328	173.586	-42.439	14	126	78	45	3215	214	44	170	133	166	166	84	937
Verbascum virgatum	Scrophulariaceae	Herb	150	0.328	177.042	-39.6672	116	135	98	49	3588	238	39	199	88	169	180	88	1044
Verbascum virgatum	Scrophulariaceae	Herb	150	0.328	175.311	-41.1146	172	124	86	47	3222	221	41	180	82	165	165	82	1587
Verbascum virgatum	Scrophulariaceae	Herb	150	0.328	146.707	-37.8596	189	130	121	51	3877	257	23	234	145	179	179	79	898
Verbascum virgatum	Scrophulariaceae	Herb	150	0.328	150.657	-33.5617	221	160	127	49	4546	281	25	256	213	109	216	99	1054
Verbascum virgatum	Scrophulariaceae	Herb	150	0.328	168.686	-45.0458	323	101	106	46	4239	223	-3	226	104	44	154	44	820
Verbascum virgatum	Scrophulariaceae	Herb	150	0.328	176.062	-38.7316	364	121	98	47	3651	230	24	206	74	152	167	74	1196
Verbascum virgatum	Scrophulariaceae	Herb	150	0.328	148.326	-35.5661	522	132	138	47	5376	291	1	290	74	199	201	63	1037
Verbascum virgatum	Scrophulariaceae	Herb	150	0.328	169.847	-44.3689	631	89	106	45	4400	213	-19	232	65	123	143	29	910
Verbascum virgatum	Scrophulariaceae	Herb	150	0.328	168.663	-45.0312	713	80	104	46	4243	203	-23	226	79	22	133	22	1134
Vicia cracca	Fabaceae	Herb	150	0.614	10.6537	59.3704	1	71	54	21	6906	204	-44	248	123	12	162	-14	732
Vicia cracca	Fabaceae	Herb	150	0.614	16.6674	57.701	10	73	66	25	6690	215	-40	255	153	15	162	-9	506
Vicia cracca	Fabaceae	Herb	150	0.614	4.85	51.5	13	97	74	33	5425	216	-3	219	67	55	165	27	791
Vicia cracca	Fabaceae	Herb	150	0.614	17.5999	59.8037	35	57	70	24	7493	209	-74	283	143	-5	155	-36	557
Vicia cracca	Fabaceae	Herb	150	0.614	11.9118	58.3347	45	69	63	25	6665	201	-46	247	78	12	155	-15	754
Vicia cracca	Fabaceae	Herb	150	0.614	16.7792	60.635	58	49	81	26	7919	213	-96	309	139	-13	152	-52	616
Vicia cracca	Fabaceae	Herb	150	0.614	11.9638	58.3507	73	67	64	25	6709	200	-48	248	76	11	154	-17	767
Vicia cracca	Fabaceae	Herb	150	0.614	18.9968	69.7124	77	20	54	24	5888	149	-72	221	-14	42	103	-47	936
Vicia cracca	Fabaceae	Herb	150	0.614	-63.7275	44.6536	89	62	90	27	8239	225	-99	324	-14	164	165	-45	1430
Vicia cracca	Fabaceae	Herb	150	0.614	5.42491	50.7608	94	96	77	34	5559	220	-6	226	167	56	167	25	833
Ziziphus spina-christi	Rhamnaceae	Trubs	150	0.703	35.66	32.8909	0	220	123	44	5832	364	89	275	143	288	291	143	401
Ziziphus spina-christi	Rhamnaceae	Trubs	150	0.703	35.3786	31.8353	104	213	128	46	5751	355	79	276	136	278	279	136	240
Ziziphus spina-christi	Rhamnaceae	Trubs	150	0.703	35.6913	32.7916	242	202	118	43	5953	345	73	272	124	272	272	124	437
Ziziphus spina-christi	Rhamnaceae	Trubs	150	0.703	35.7459	32.7577	346	192	116	43	5875	333	64	269	115	261	261	115	448
Ziziphus spina-christi	Rhamnaceae	Trubs	150	0.703	35.1871	31.1676	398	195	126	47	5368	332	65	267	122	257	257	122	202
Ziziphus spina-christi	Rhamnaceae	Trubs	150	0.703	37.9547	26.8251	775	219	132	45	5904	355	62	293	150	288	288	139	61
Betula nana	Betulaceae	Trubs	120	0.311	8.84428	63.6248	27	56	61	30	5067	164	-35	199	29	77	122	-5	1267
Betula nana	Betulaceae	Trubs	120	0.311	-151.069	60.4659	45	13	93	29	8078	170	-145	315	73	10	115	-89	518
Betula nana	Betulaceae	Trubs	120	0.311	20.3354	63.8091	52	26	85	24	8979	206	-139	345	130	-45	144	-88	578
Betula nana	Betulaceae	Trubs	120	0.311	13.6287	56.7713	151	67	69	27	6441	202	-49	251	142	12	151	-13	818
Betula nana	Betulaceae	Trubs	120	0.311	13.6223	56.7686	153	66	69	27	6427	201	-49	250	142	12	151	-13	832
Betula nana	Betulaceae	Trubs	120	0.311	6.68899	58.6435	246	58	47	23	5448	163	-36	199	35	77	129	-8	1811
Betula nana	Betulaceae	Trubs	120	0.311	15.1574	65.7822	541	13	69	25	6880	155	-112	267	95	0	105	-72	777
Chaerophyllum aromaticum	Apiaceae	Herb	120	0.405	17.3464	60.4862	25	51	77	25	7778	210	-89	299	140	-11	153	-47	597
Chaerophyllum aromaticum	Apiaceae	Herb	120	0.405	14.5603	52.3044	39	91	79	26	7670	246	-51	297	185	-2	185	-14	529
Chaerophyllum aromaticum	Apiaceae	Herb	120	0.405	26.4	57.73	88	51	71	22	8526	215	-96	311	146	-53	159	-59	636
Chaerophyllum aromaticum	Apiaceae	Herb	120	0.405	24.9451	54.8247	107	63	82	26	8271	226	-86	312	165	-39	165	-46	646
Chaerophyllum aromaticum	Apiaceae	Herb	120	0.405	15.8931	53.4115	113	78	74	25	7632	227	-61	288	172	26	172	-26	615
Chaerophyllum aromaticum	Apiaceae	Herb	120	0.405	26.28	58.05	151	47	70	22	8504	210	-100	310	142	-21	156	-62	645
Chaerophyllum aromaticum	Apiaceae	Herb	120	0.405	32.4025	57.0755	249	36	86	24	9334	218	-132	350	154	-78	154	-84	650
Chaerophyllum aromaticum	Apiaceae	Herb	120	0.405	16.2233	48.22	348	89	94	32	7135	248	-45	293	179	9	179	-4	673
Chaerophyllum aromaticum	Apiaceae	Herb	120	0.405	18.9594	43.3185	1223	68	88	32	6465	214	-58	272	35	147	149	-16	1150
Chaerophyllum aromaticum	Apiaceae	Herb	120	0.405	19.6266	42.8826	1720	42	78	30	6272	179	-76	255	-24	119	121	-39	1180
Cirsium pendulum	Asteraceae	Herb	120	0.541	106.491	52.2385	457	-11	121	23	14279	244	-279	523	165	-172	165	-206	378
Cirsium pendulum	Asteraceae	Herb	120	0.541	107.303	50.9807	764	-15	122	22	14683	242	-291	533	166	-179	166	-216	331
Crepis hypochoeridea	Asteraceae	Herb	120	0.1	30.4913	-25.302	1533	158	137	61	3130	248	26	222	190	113	190	113	874
Crepis hypochoeridea	Asteraceae	Herb	120	0.1	33.875	-10.875	1621	181	113	56	2259	273	73	200	194	158	205	147	1097
Crepis hypochoeridea	Asteraceae	Herb	120	0.1	28.2951	-26.1927	1650	157	139	57	3711	260	17	243	193	104	196	104	713
Crepis hypochoeridea	Asteraceae	Herb	120	0.1	31.5	-8.53333	1810	191	117	65	1130	277	98	179	192	176	205	176	1031
Crepis hypochoeridea	Asteraceae	Herb	120	0.1	29.2046	-28.2632	2061	117	134	54	3920	224	-22	246	155	61	160	61	802
Crepis hypochoeridea	Asteraceae	Herb	120	0.1	31.6742	-7.9398	2107	200	120	66	1088	282	101	181	206	184	212	184	982
Hydrangea involucrata	Hydrangeaceae	Trubs	120	0.917	138.593	35.1471	203	149	93	30	7297	298	-9	307	237	55	243	55	2002
Hydrangea involucrata	Hydrangeaceae	Trubs	120	0.917	139.281	35.8989	248	134	102	30	7991	298	-39	337	236	32	236	32	1422
Hydrangea involucrata	Hydrangeaceae	Trubs	120	0.917	139.192	35.8043	432	125	105	30	8196	293	-53	346	230	20	230	20	1443
Hydrangea involucrata	Hydrangeaceae	Trubs	120	0.917	139.187	35.779	506	122	105	30	8204	290	-56	346	227	17	227	17	1477
Hydrangea involucrata	Hydrangeaceae	Trubs	120	0.917	139.053	35.4574	570	123	101	30	7790	283	-47	330	223	23	223	23	1760
Hydrangea involucrata	Hydrangeaceae	Trubs	120	0.917	139.055	35.5086	945	100	102	30	7983	263	-73	336	202	-2	202	-2	1805
Hydrangea involucrata	Hydrangeaceae	Trubs	120	0.917	139.091	35.4885	1137	89	98	29	7925	249	-81	330	190	-12	190	-12	1927
Lactuca inermis	Asteraceae	Herb	120	0.241	29.6758	-28.7118	1123	175	151	55	4188	288	14	274	220	116	220	115	781
Lactuca inermis	Asteraceae	Herb	120	0.241	26.6848	-31.7151	1398	145	148	55	4045	276	11	265	191	90	194	90	542
Lactuca inermis	Asteraceae	Herb	120	0.241	28.2912	-25.7751	1399	172	146	57	3897	278	23	255	209	116	213	116	713
Lactuca inermis	Asteraceae	Herb	120	0.241	26.2466	-29.078	1413	160	164	52	5116	303	-8	311	213	90	220	90	557
Lactuca inermis	Asteraceae	Herb	120	0.241	31.0067	-17.808	1474	184	131	58	2666	286	62	224	205	145	210	145	832
Lactuca inermis	Asteraceae	Herb	120	0.241	28.0801	-26.0474	1497	167	140	56	3895	272	23	249	206	112	209	112	705
Lactuca inermis	Asteraceae	Herb	120	0.241	17.1056	-23.1189	1555	191	169	58	4026	322	35	287	228	135	236	135	308
Lactuca inermis	Asteraceae	Herb	120	0.241	27.8372	-26.0908	1631	160	138	55	3905	265	17	248	198	105	202	105	742
Lepidium latifolium	Brassicaceae	Herb	120	0.364	-122.109	37.4567	1	147	112	54	3620	250	43	207	98	188	190	98	388
Lepidium latifolium	Brassicaceae	Herb	120	0.364	-122.371	37.8168	8	145	80	50	2491	226	69	157	111	168	174	111	539
Lepidium latifolium	Brassicaceae	Herb	120	0.364	10.6909	59.302	12	71	53	21	6850	202	-43	245	123	12	161	-13	734
Lepidium latifolium	Brassicaceae	Herb	120	0.364	-121.804	37.3348	58	154	134	52	4358	294	39	255	98	206	208	98	394
Lepidium latifolium	Brassicaceae	Herb	120	0.364	10.604	59.8188	116	58	67	24	7409	208	-69	277	110	0	155	-35	754
Lepidium latifolium	Brassicaceae	Herb	120	0.364	-117.114	33.0641	155	171	122	52	3883	292	58	234	129	218	225	124	331
Lepidium latifolium	Brassicaceae	Herb	120	0.364	-117.622	33.9421	172	180	154	55	4319	329	51	278	135	213	239	129	272
Lepidium latifolium	Brassicaceae	Herb	120	0.364	-118.619	34.4263	341	166	149	51	4815	321	33	288	115	227	232	109	405
Lysimachia nemorum	Primulaceae	Herb	120	0.837	9.94875	54.1979	27	80	69	30	5874	208	-21	229	150	32	155	7	787
Lysimachia nemorum	Primulaceae	Herb	120	0.837	-1.66011	43.3724	37	140	81	40	4418	248	46	202	116	195	197	84	1314
Lysimachia nemorum	Primulaceae	Herb	120	0.837	5.7	50.9	46	99	77	34	5510	222	-3	225	169	58	169	28	785
Lysimachia nemorum	Primulaceae	Herb	120	0.837	3.6532	50.7634	76	99	73	33	5355	216	-1	217	69	60	165	29	774
Lysimachia nemorum	Primulaceae	Herb	120	0.837	-5.04122	56.2136	153	80	65	35	4384	180	-5	185	35	101	138	26	1849
Lysimachia nemorum	Primulaceae	Herb	120	0.837	9.68	50.27	363	83	88	32	6517	227	-40	267	165	8	165	-3	701
Lysimachia nemorum	Primulaceae	Herb	120	0.837	13.12	48.42	379	85	98	33	7128	239	-56	295	173	40	173	-11	987
Lysimachia nemorum	Primulaceae	Herb	120	0.837	12.96	47.87	415	90	102	34	6948	245	-51	296	176	13	176	-3	1153
Lysimachia nemorum	Primulaceae	Herb	120	0.837	12.04	49.47	575	70	81	30	6834	215	-54	269	156	25	156	-20	722
Lysimachia nemorum	Primulaceae	Herb	120	0.837	12.9041	50.6029	681	59	72	28	6582	195	-56	251	142	-18	142	-26	759
Nepeta grandiflora	Lamiaceae	Herb	120	0.316	21.7432	65.8511	19	11	87	23	9593	200	-168	368	124	-64	138	-110	488
Nepeta grandiflora	Lamiaceae	Herb	120	0.316	17.6271	59.8975	28	56	70	24	7514	209	-76	285	143	-6	155	-38	557
Nepeta grandiflora	Lamiaceae	Herb	120	0.316	15.4176	59.3195	33	61	81	27	7306	224	-71	295	146	2	159	-28	629
Nepeta grandiflora	Lamiaceae	Herb	120	0.316	10.4678	59.816	46	62	67	24	7441	212	-65	277	115	4	160	-32	729
Nepeta grandiflora	Lamiaceae	Herb	120	0.316	13.5349	57.9857	207	56	77	28	6786	202	-68	270	134	0	145	-29	720
Osyris alba	Santalaceae	Trubs	120	0.843	3.11402	39.7994	16	165	78	35	5084	285	67	218	145	231	235	107	658
Osyris alba	Santalaceae	Trubs	120	0.843	27.027	37.7688	107	173	87	35	5784	309	63	246	104	249	249	103	766
Osyris alba	Santalaceae	Trubs	120	0.843	14.1318	41.317	168	146	96	36	5721	289	28	261	119	220	220	76	887
Osyris alba	Santalaceae	Trubs	120	0.843	2.66	42.24	260	144	76	32	5569	271	34	237	192	75	216	75	761
Osyris alba	Santalaceae	Trubs	120	0.843	5.02403	44.1923	262	122	100	36	6195	275	-2	277	128	202	202	42	778
Osyris alba	Santalaceae	Trubs	120	0.843	9.08953	44.3837	410	119	74	30	5851	249	4	245	88	194	194	44	1050
Osyris alba	Santalaceae	Trubs	120	0.843	5.20927	44.2487	535	106	96	35	6094	256	-15	271	113	185	185	28	828
Osyris alba	Santalaceae	Trubs	120	0.843	5.27066	44.4206	640	98	96	35	6118	248	-24	272	105	177	177	19	878
Osyris alba	Santalaceae	Trubs	120	0.843	-3.96	40.58	854	125	103	35	6521	294	2	292	84	210	212	45	450
Osyris alba	Santalaceae	Trubs	120	0.843	-3.83	40.75	897	121	102	35	6490	288	0	288	79	206	208	42	470
Pemphis acidula	Lythraceae	Trubs	120	0.956	103.79	1.28	14	268	80	86	412	314	221	93	262	272	273	262	2388
Pemphis acidula	Lythraceae	Trubs	120	0.956	145.782	15.2595	18	268	52	72	665	304	232	72	272	261	274	258	1963
Pemphis acidula	Lythraceae	Trubs	120	0.956	120.847	21.9127	34	248	68	49	2626	310	172	138	274	214	276	210	2374
Pemphis acidula	Lythraceae	Trubs	120	0.956	121.41	23.1226	45	234	72	44	3152	312	151	161	270	191	270	191	2199
Pemphis acidula	Lythraceae	Trubs	120	0.956	121.199	22.8033	69	236	74	46	3028	311	153	158	270	194	270	194	1967
Pemphis acidula	Lythraceae	Trubs	120	0.956	145.13	14.1325	74	267	54	77	535	302	232	70	269	261	272	258	2223
Pemphis acidula	Lythraceae	Trubs	120	0.956	145.171	14.1132	93	266	54	77	520	301	231	70	268	260	271	258	2229
Pemphis acidula	Lythraceae	Trubs	120	0.956	121.577	22.0333	133	241	67	48	2581	306	168	138	268	222	270	205	2629
Pemphis acidula	Lythraceae	Trubs	120	0.956	168.393	-17.6484	262	233	67	60	1497	290	179	111	252	218	252	214	2406
Phlomis fruticosa	Lamiaceae	Trubs	120	0.948	-121.74	38.549	12	159	151	47	5923	343	28	315	82	231	231	82	470
Phlomis fruticosa	Lamiaceae	Trubs	120	0.948	-118.329	33.3511	37	165	78	52	2580	240	91	149	135	192	200	135	289
Phlomis fruticosa	Lamiaceae	Trubs	120	0.948	-118.377	34.0143	41	178	104	56	2930	272	87	185	146	211	218	144	348
Phlomis fruticosa	Lamiaceae	Trubs	120	0.948	20.7226	38.3561	111	174	90	34	5946	319	60	259	117	250	251	101	967
Phlomis fruticosa	Lamiaceae	Trubs	120	0.948	8.96661	50.4065	159	95	85	32	6449	239	-24	263	162	22	177	10	658
Phlomis fruticosa	Lamiaceae	Trubs	120	0.948	-96.6676	33.0372	193	180	122	34	7900	350	0	350	222	75	279	75	984
Phlomis fruticosa	Lamiaceae	Trubs	120	0.948	-98.1193	30.0086	307	193	127	39	6816	348	25	323	231	116	276	101	864
Phlomis fruticosa	Lamiaceae	Trubs	120	0.948	-1.7991	42.339	339	133	105	38	5874	284	14	270	97	209	209	59	608
Salix glaucosericea	Salicaceae	Trubs	120	0.758	2.23469	47.0504	126	112	94	37	5716	251	1	250	168	75	185	38	700
Salix glaucosericea	Salicaceae	Trubs	120	0.758	6.0204	45.6941	1254	61	91	33	6250	208	-64	272	-8	137	140	-21	1266
Salix glaucosericea	Salicaceae	Trubs	120	0.758	6.81532	46.0306	1888	26	75	30	5982	158	-89	247	-49	101	102	-49	1610
Salix glaucosericea	Salicaceae	Trubs	120	0.758	6.68828	45.402	1927	31	78	31	6004	166	-85	251	-31	106	107	-45	1431
Salix glaucosericea	Salicaceae	Trubs	120	0.758	7.01144	44.7656	2184	24	68	29	5701	150	-81	231	-3	98	98	-45	1365
Salix glaucosericea	Salicaceae	Trubs	120	0.758	6.12614	45.1916	2397	4	67	29	5661	129	-99	228	-51	77	77	-64	1645
Salix glaucosericea	Salicaceae	Trubs	120	0.758	7.02741	45.3921	2695	-11	62	28	5538	107	-111	218	-62	61	61	-76	1802
Salix glaucosericea	Salicaceae	Trubs	120	0.758	6.97596	44.6727	2704	-5	59	27	5434	112	-101	213	-55	67	67	-68	1603
Salix glaucosericea	Salicaceae	Trubs	120	0.758	7.03394	45.482	2809	-18	60	27	5468	98	-117	215	-68	53	53	-82	1889
Salix glaucosericea	Salicaceae	Trubs	120	0.758	7.15504	45.3874	2876	-21	59	27	5382	93	-118	211	-70	50	50	-84	1884
Senna armata	Fabaceae	Trubs	120	0.963	-116.236	32.8944	320	199	174	49	6318	391	41	350	132	254	283	123	218
Spiraea douglasii	Rosaceae	Trubs	120	0.973	-122.61	45.5729	43	116	105	41	5394	265	9	256	54	186	186	50	1066
Spiraea douglasii	Rosaceae	Trubs	120	0.973	-122.55	45.4783	86	115	106	41	5347	267	10	257	54	185	185	50	1193
Spiraea douglasii	Rosaceae	Trubs	120	0.973	-122.297	47.7493	100	106	80	37	4737	229	15	214	54	167	168	49	974
Spiraea douglasii	Rosaceae	Trubs	120	0.973	-122.648	49.349	113	93	86	34	5634	233	-18	251	28	165	165	22	1610
Spiraea douglasii	Rosaceae	Trubs	120	0.973	-125.04	49.652	121	89	86	36	5199	225	-8	233	32	159	159	27	1462
Spiraea douglasii	Rosaceae	Trubs	120	0.973	-122.158	47.4028	143	103	99	42	4902	241	6	235	47	167	167	44	1194
Spiraea douglasii	Rosaceae	Trubs	120	0.973	-122.094	47.437	168	101	97	41	4877	238	5	233	45	165	165	42	1289
Spiraea douglasii	Rosaceae	Trubs	120	0.973	-122.981	44.0071	177	113	116	44	5043	272	10	262	56	179	181	53	1234
Spiraea douglasii	Rosaceae	Trubs	120	0.973	-123.181	45.8531	220	98	105	43	4875	240	-1	241	42	160	162	39	1671
Spiraea hypericifolia	Rosaceae	Trubs	120	0.937	-0.68016	45.9449	21	125	85	37	5192	247	23	224	67	191	191	58	817
Spiraea hypericifolia	Rosaceae	Trubs	120	0.937	0.36487	45.7038	104	120	100	40	5411	257	10	247	59	190	190	50	881
Spiraea hypericifolia	Rosaceae	Trubs	120	0.937	0.72059	46.4322	138	114	96	39	5432	250	5	245	53	183	183	44	801
Spiraea hypericifolia	Rosaceae	Trubs	120	0.937	2.53313	46.8907	165	112	96	38	5721	251	0	251	168	74	184	37	727
Spiraea hypericifolia	Rosaceae	Trubs	120	0.937	1.88647	44.4834	266	123	105	39	5672	268	5	263	148	86	196	49	777
Spiraea hypericifolia	Rosaceae	Trubs	120	0.937	9.10084	50.343	277	89	85	32	6437	231	-30	261	155	15	170	4	707
Spiraea hypericifolia	Rosaceae	Trubs	120	0.937	1.81454	44.8577	323	118	106	40	5593	262	2	260	143	81	189	45	821
Spiraea hypericifolia	Rosaceae	Trubs	120	0.937	85.8893	54.0264	502	5	109	23	12564	243	-214	457	163	-137	163	-159	526
Spiraea hypericifolia	Rosaceae	Trubs	120	0.937	91.2807	49.6561	2745	-70	122	26	12616	154	-315	469	86	-240	86	-240	253
Synurus deltoides	Asteraceae	Herb	120	0.806	126.906	54.2466	543	-51	126	21	17129	238	-362	600	157	-230	157	-281	585
Artemisia viridissima	Asteraceae	Herb	100	0.592	113.184	24.8138	302	195	84	30	6873	328	49	279	230	120	277	102	1493
Astragalus praelongus	Fabaceae	Herb	100	0.791	-108.033	38.7821	1532	105	174	39	8997	335	-104	439	170	-14	220	-14	218
Astragalus praelongus	Fabaceae	Herb	100	0.791	-111.856	38.9293	1643	90	181	41	8629	324	-109	433	83	-21	203	-21	247
Astragalus praelongus	Fabaceae	Herb	100	0.791	-109.793	34.8637	1702	120	179	44	8070	330	-71	401	219	157	226	18	253
Astragalus praelongus	Fabaceae	Herb	100	0.791	-107.972	36.6284	1718	113	165	39	8906	334	-85	419	179	156	228	-2	233
Astragalus praelongus	Fabaceae	Herb	100	0.791	-111.987	37.5219	1840	94	167	42	7899	308	-89	397	191	129	198	-5	271
Astragalus praelongus	Fabaceae	Herb	100	0.791	-112.087	37.4825	1894	89	170	43	7764	303	-92	395	185	123	192	-8	294
Astragalus praelongus	Fabaceae	Herb	100	0.791	-111.262	38.2912	1909	95	153	37	8701	310	-98	408	201	-16	209	-16	210
Astragalus praelongus	Fabaceae	Herb	100	0.791	-111.262	38.367	2056	83	155	38	8513	295	-109	404	186	-26	194	-26	224
Astragalus praelongus	Fabaceae	Herb	100	0.791	-106.397	35.086	2214	91	158	42	7484	286	-83	369	180	129	189	-3	445
Beta vulgaris	Amaranthaceae	Herb	100	0.469	-122.091	37.4513	1	147	112	54	3620	250	43	207	98	188	190	98	388
Beta vulgaris	Amaranthaceae	Herb	100	0.469	-6.19	36.45	3	179	70	36	4492	280	86	194	158	234	239	123	616
Beta vulgaris	Amaranthaceae	Herb	100	0.469	-122.224	37.4984	8	145	107	52	3563	246	42	204	98	187	189	98	493
Beta vulgaris	Amaranthaceae	Herb	100	0.469	3.12553	39.782	13	166	78	35	5088	286	68	218	145	231	236	107	650
Beta vulgaris	Amaranthaceae	Herb	100	0.469	-95.4061	29.7321	20	205	97	36	6138	333	64	269	265	166	279	121	1141
Beta vulgaris	Amaranthaceae	Herb	100	0.469	3.14789	42.4776	63	154	83	34	5355	282	43	239	164	224	224	88	589
Beta vulgaris	Amaranthaceae	Herb	100	0.469	10.7291	52.8103	72	86	83	32	6349	227	-27	254	167	12	167	4	625
Beta vulgaris	Amaranthaceae	Herb	100	0.469	8.4915	49.8512	87	99	88	33	6544	245	-20	265	182	27	182	14	598
Beta vulgaris	Amaranthaceae	Herb	100	0.469	5.42279	43.5564	301	126	93	35	5881	269	6	263	133	202	202	51	671
Beta vulgaris	Amaranthaceae	Herb	100	0.469	9.06412	44.3837	410	118	75	30	5832	249	3	246	88	193	193	44	1061
Bunias orientalis	Brassicaceae	Herb	100	0.141	5.85	51.85	16	95	77	34	5520	216	-7	223	165	53	165	24	770
Bunias orientalis	Brassicaceae	Herb	100	0.141	17.8855	59.3524	25	69	65	23	7296	220	-51	271	154	8	167	-20	534
Bunias orientalis	Brassicaceae	Herb	100	0.141	17.6608	59.8902	28	56	70	24	7514	209	-76	285	143	-6	155	-38	557
Bunias orientalis	Brassicaceae	Herb	100	0.141	17.6717	59.7982	32	58	69	24	7499	210	-72	282	144	-4	157	-35	551
Bunias orientalis	Brassicaceae	Herb	100	0.141	17.5973	59.8039	35	57	70	24	7493	209	-74	283	143	-5	155	-36	557
Bunias orientalis	Brassicaceae	Herb	100	0.141	17.7109	59.9634	41	56	70	24	7543	208	-76	284	143	-7	155	-39	561
Bunias orientalis	Brassicaceae	Herb	100	0.141	15.8235	58.0356	90	66	74	27	6853	216	-54	270	146	8	157	-18	558
Bunias orientalis	Brassicaceae	Herb	100	0.141	12.012	51.5056	106	90	81	31	6511	233	-23	256	174	16	174	7	490
Bunias orientalis	Brassicaceae	Herb	100	0.141	40.443	56.1785	146	44	80	21	10488	237	-140	377	175	-81	175	-93	609
Bystropogon maderensis	Lamiaceae	Trubs	100	0.93	-16.8761	32.7369	1169	129	61	42	2909	211	67	144	108	162	170	96	758
Carlina salicifolia	Asteraceae	Trubs	100	0.992	-17.8278	28.4931	102	198	66	45	2648	280	135	145	178	227	235	168	325
Carlina salicifolia	Asteraceae	Trubs	100	0.992	-17.7784	28.6737	204	192	66	45	2699	275	130	145	172	222	230	162	358
Carlina salicifolia	Asteraceae	Trubs	100	0.992	-17.8342	28.4899	341	186	66	44	2777	270	122	148	164	217	225	154	359
Carlina salicifolia	Asteraceae	Trubs	100	0.992	-17.8875	28.5988	411	182	66	44	2805	267	118	149	160	214	221	150	380
Carlina salicifolia	Asteraceae	Trubs	100	0.992	-16.2792	28.5466	509	171	70	46	2713	257	106	151	149	200	208	140	497
Carlina salicifolia	Asteraceae	Trubs	100	0.992	-17.9665	28.7886	710	166	67	43	2965	255	101	154	143	201	209	133	433
Carlina salicifolia	Asteraceae	Trubs	100	0.992	-17.8306	28.6371	862	159	68	42	3076	251	92	159	134	196	203	125	451
Carlina salicifolia	Asteraceae	Trubs	100	0.992	-17.8481	28.6174	1273	139	69	41	3341	236	68	168	110	180	187	102	490
Carlina vulgaris	Asteraceae	Herb	100	0.936	4.35	52.1	4	95	61	30	5237	206	3	203	109	49	161	31	778
Carlina vulgaris	Asteraceae	Herb	100	0.936	4.3	52.1	7	95	60	29	5252	206	3	203	109	49	161	31	777
Carlina vulgaris	Asteraceae	Herb	100	0.936	17.6215	59.8888	22	56	71	25	7526	208	-76	284	143	-6	155	-38	557
Cicerbita alpina	Asteraceae	Herb	100	0.248	18.9239	69.6366	51	22	54	24	5863	152	-70	222	-12	44	104	-44	915
Cicerbita alpina	Asteraceae	Herb	100	0.248	18.9146	69.6498	67	22	54	24	5852	152	-69	221	-12	43	104	-44	918
Cicerbita alpina	Asteraceae	Herb	100	0.248	21.5123	65.9474	134	5	88	23	9688	195	-176	371	118	-70	133	-118	499
Cicerbita alpina	Asteraceae	Herb	100	0.248	17.5497	62.9241	239	21	86	25	8551	193	-141	334	120	-42	133	-89	665
Cicerbita alpina	Asteraceae	Herb	100	0.248	11.019	59.8208	262	48	67	24	7471	198	-81	279	99	-12	146	-47	821
Cicerbita alpina	Asteraceae	Herb	100	0.248	8.72364	62.9581	394	35	66	28	5804	160	-68	228	2	62	112	-36	1171
Cicerbita alpina	Asteraceae	Herb	100	0.248	7.43259	62.2234	611	32	58	28	5220	144	-59	203	3	54	101	-31	1134
Cicerbita alpina	Asteraceae	Herb	100	0.248	9.38358	60.0467	696	16	79	26	7558	176	-117	293	103	-40	115	-81	793
Cicerbita alpina	Asteraceae	Herb	100	0.248	9.31394	60.181	821	7	80	27	7560	169	-126	295	95	-48	106	-89	802
Cirsium helenioides	Asteraceae	Herb	100	0.611	21.7535	69.8761	1	-2	75	23	8297	163	-155	318	97	-17	110	-104	504
Cirsium helenioides	Asteraceae	Herb	100	0.611	28.7563	61.1671	77	38	73	22	8962	217	-114	331	140	-30	156	-75	674
Cirsium helenioides	Asteraceae	Herb	100	0.611	23.5985	60.6655	87	45	78	24	8053	213	-101	314	136	-22	151	-56	598
Cirsium helenioides	Asteraceae	Herb	100	0.611	23.5613	60.6438	98	44	78	24	8050	212	-101	313	135	-22	150	-56	602
Cirsium helenioides	Asteraceae	Herb	100	0.611	23.9302	63.3972	105	23	87	25	8690	206	-139	345	122	-45	138	-87	556
Cirsium helenioides	Asteraceae	Herb	100	0.611	21.66	69.8804	146	-9	74	23	8251	155	-160	315	89	-24	102	-110	523
Cirsium helenioides	Asteraceae	Herb	100	0.611	21.3767	69.9038	154	-8	73	23	8057	154	-154	308	89	-24	101	-107	526
Cirsium helenioides	Asteraceae	Herb	100	0.611	28.1744	65.2268	242	1	85	23	9645	196	-172	368	130	-72	130	-121	572
Cirsium helenioides	Asteraceae	Herb	100	0.611	21.4586	69.8826	504	-27	73	23	8180	138	-175	313	84	-43	84	-127	575
Cirsium helenioides	Asteraceae	Herb	100	0.611	21.5197	69.8904	565	-30	73	23	8205	135	-179	314	80	-46	80	-130	583
Cistus clusii	Cistaceae	Trubs	100	0.973	-8.75278	39.4233	159	156	79	41	3875	262	71	191	115	203	206	107	777
Cistus clusii	Cistaceae	Trubs	100	0.973	-8.11806	37.2517	332	156	97	42	4475	286	60	226	112	213	218	104	585
Cistus clusii	Cistaceae	Trubs	100	0.973	-3.44541	36.904	476	163	106	38	5718	317	42	275	103	239	239	94	377
Cistus clusii	Cistaceae	Trubs	100	0.973	-4.17	40.26	535	145	108	35	6672	320	17	303	102	234	234	63	381
Cistus clusii	Cistaceae	Trubs	100	0.973	-3.49	40.32	557	143	108	35	6754	321	15	306	100	233	233	60	427
Cistus clusii	Cistaceae	Trubs	100	0.973	-3.75	40.5	663	137	102	34	6615	308	14	294	94	226	226	56	445
Cistus clusii	Cistaceae	Trubs	100	0.973	-3.44	40.28	692	136	110	36	6704	314	9	305	92	225	225	54	446
Cistus clusii	Cistaceae	Trubs	100	0.973	-0.45	38.64	975	130	105	39	5738	279	11	268	102	205	208	62	582
Cistus clusii	Cistaceae	Trubs	100	0.973	-3.71653	36.8981	1275	125	119	38	6245	306	-2	308	61	210	210	51	613
Dianthus chinensis	Caryophyllaceae	Herb	100	0.045	17.5599	59.8531	37	56	71	25	7502	208	-76	284	142	-6	154	-38	558
Dianthus chinensis	Caryophyllaceae	Herb	100	0.045	18.2383	59.2356	45	69	63	23	7197	218	-48	266	154	8	166	-18	518
Dianthus chinensis	Caryophyllaceae	Herb	100	0.045	15.6486	58.4127	58	65	77	27	6976	219	-58	277	147	7	158	-21	554
Dianthus chinensis	Caryophyllaceae	Herb	100	0.045	84.3922	53.5704	229	19	112	24	12767	259	-207	466	178	-126	178	-149	475
Dianthus chinensis	Caryophyllaceae	Herb	100	0.045	103.898	51.7358	536	1	124	25	13214	242	-249	491	163	-147	163	-178	607
Dianthus chinensis	Caryophyllaceae	Herb	100	0.045	106.829	52.9897	726	-30	121	23	14130	225	-295	520	145	-192	145	-221	371
Dianthus chinensis	Caryophyllaceae	Herb	100	0.045	84.9938	51.5888	778	11	113	25	11899	239	-200	439	160	-124	160	-143	551
Ebenus cretica	Fabaceae	Trubs	100	0.994	24.7603	35.0122	64	188	62	31	5013	291	95	196	129	254	254	127	756
Ebenus cretica	Fabaceae	Trubs	100	0.994	25.8385	35.0306	183	182	57	30	4931	280	91	189	124	246	246	121	556
Ebenus cretica	Fabaceae	Trubs	100	0.994	25.1655	35.2844	250	177	58	29	5099	280	86	194	118	245	245	115	666
Ebenus cretica	Fabaceae	Trubs	100	0.994	25.7464	35.1244	273	177	57	29	4979	277	86	191	119	242	242	116	573
Ebenus cretica	Fabaceae	Trubs	100	0.994	25.1299	35.2285	461	166	61	30	5155	271	73	198	105	234	234	103	796
Ebenus cretica	Fabaceae	Trubs	100	0.994	24.906	35.1561	715	152	66	32	5242	262	56	206	89	220	220	88	935
Ebenus cretica	Fabaceae	Trubs	100	0.994	24.1689	35.2084	733	149	72	33	5352	268	51	217	85	219	219	85	890
Echinops cornigerus	Asteraceae	Herb	100	0.689	76.78	34.4	3137	60	114	28	10002	257	-144	401	-63	82	181	-76	202
Echinops cornigerus	Asteraceae	Herb	100	0.689	76.5	34.61	3303	43	108	26	10500	245	-164	409	-88	67	169	-99	182
Echinops cornigerus	Asteraceae	Herb	100	0.689	76.56	34.58	3359	41	109	26	10356	242	-165	407	-88	65	166	-99	179
Echinops cornigerus	Asteraceae	Herb	100	0.689	76.64	34.51	3401	39	110	27	10223	239	-164	403	-87	63	163	-99	170
Echinops cornigerus	Asteraceae	Herb	100	0.689	76.81	34.43	3984	7	111	28	9739	203	-190	393	-113	-37	125	-124	116
Echium nervosum	Boraginaceae	Trubs	100	0.911	-16.7081	32.7499	20	188	54	46	2326	248	133	115	174	211	219	161	561
Echium nervosum	Boraginaceae	Trubs	100	0.911	-16.7453	32.7353	40	187	55	47	2336	247	132	115	172	210	218	160	576
Echium nervosum	Boraginaceae	Trubs	100	0.911	-16.9145	32.6452	167	181	59	47	2396	249	124	125	166	205	213	153	604
Echium nervosum	Boraginaceae	Trubs	100	0.911	-17.1538	32.855	229	177	59	46	2436	247	120	127	162	202	211	149	600
Echium nervosum	Boraginaceae	Trubs	100	0.911	8.8096	50.8026	300	84	78	31	6278	221	-29	250	149	42	163	2	792
Echium nervosum	Boraginaceae	Trubs	100	0.911	-17.2076	32.7374	367	171	60	45	2531	243	112	131	154	197	205	142	624
Echium nervosum	Boraginaceae	Trubs	100	0.911	-17.2277	32.8172	649	156	60	44	2664	232	96	136	138	185	193	126	669
Echium nervosum	Boraginaceae	Trubs	100	0.911	-16.9241	32.6669	753	151	60	44	2705	227	91	136	132	180	189	120	684
Erica terminalis	Ericaceae	Trubs	100	0.914	9.6532	40.148	278	157	72	32	5359	284	63	221	135	227	230	96	523
Erica terminalis	Ericaceae	Trubs	100	0.914	-0.28	38.98	303	165	100	40	5327	298	49	249	141	233	236	100	516
Erica terminalis	Ericaceae	Trubs	100	0.914	-0.86	39.27	468	152	103	39	5670	294	34	260	162	226	228	83	437
Erica terminalis	Ericaceae	Trubs	100	0.914	-0.79	38.88	485	154	107	40	5622	299	33	266	166	228	230	86	441
Erica terminalis	Ericaceae	Trubs	100	0.914	-0.35	38.87	505	154	102	39	5466	294	37	257	167	225	228	89	518
Erica terminalis	Ericaceae	Trubs	100	0.914	-0.8	38.88	706	142	108	39	5773	292	21	271	153	218	220	73	477
Erica terminalis	Ericaceae	Trubs	100	0.914	-0.78	38.72	802	138	109	39	5798	290	16	274	149	215	217	69	496
Erica terminalis	Ericaceae	Trubs	100	0.914	-5.04036	36.6836	1510	110	115	39	5915	282	-10	292	47	190	191	41	933
Filipendula purpurea	Rosaceae	Herb	100	0.918	5.6228	62.3411	14	73	40	27	3871	154	8	146	58	81	124	28	2037
Filipendula purpurea	Rosaceae	Herb	100	0.918	-4.44964	54.3796	19	86	66	36	4131	183	4	179	66	103	140	35	907
Filipendula purpurea	Rosaceae	Herb	100	0.918	10.4513	63.4475	59	50	70	29	5915	177	-58	235	54	41	128	-23	882
Filipendula purpurea	Rosaceae	Herb	100	0.918	-123.105	49.243	66	98	79	34	5191	224	-2	226	39	165	165	33	1276
Filipendula purpurea	Rosaceae	Herb	100	0.918	6.40944	62.4886	87	67	41	26	4089	152	-1	153	50	77	121	20	1725
Filipendula purpurea	Rosaceae	Herb	100	0.918	-2.41187	53.8465	89	91	70	36	4479	195	5	190	67	110	149	35	1194
Filipendula purpurea	Rosaceae	Herb	100	0.918	-2.22591	53.1819	99	94	69	36	4527	199	9	190	69	58	153	38	847
Filipendula purpurea	Rosaceae	Herb	100	0.918	6.46227	62.4817	195	61	42	27	4131	147	-8	155	43	72	115	13	1717
Filipendula purpurea	Rosaceae	Herb	100	0.918	-2.99635	51.9603	211	88	67	33	4746	199	1	198	39	138	151	30	986
Hypericum amblycalyx	Clusiaceae	Trubs	100	0.94	26.2333	35.1036	214	181	58	30	4956	280	89	191	123	245	245	120	611
Hypericum amblycalyx	Clusiaceae	Trubs	100	0.94	26.05	35.0167	367	173	58	30	5002	273	80	193	114	237	237	111	631
Hypericum amblycalyx	Clusiaceae	Trubs	100	0.94	25.8667	35.1167	466	167	59	30	5050	269	74	195	107	232	232	105	646
Hypericum amblycalyx	Clusiaceae	Trubs	100	0.94	24.9061	35.1581	715	152	66	32	5242	262	56	206	89	220	220	88	935
Hypericum amblycalyx	Clusiaceae	Trubs	100	0.94	24.9392	35.1519	933	140	67	32	5304	252	43	209	76	209	209	75	972
Lactuca indica	Asteraceae	Herb	100	0.749	120.078	23.0702	4	238	83	44	3822	319	134	185	280	200	280	185	1614
Lactuca indica	Asteraceae	Herb	100	0.749	121.841	24.6547	6	223	60	33	4166	314	136	178	235	171	273	169	2707
Lactuca indica	Asteraceae	Herb	100	0.749	57.368	-20.2966	10	237	74	55	2173	302	169	133	264	228	264	209	1610
Lactuca indica	Asteraceae	Herb	100	0.749	120.454	23.4762	34	232	78	42	3902	316	132	184	276	194	276	179	2019
Lactuca indica	Asteraceae	Herb	100	0.749	57.4319	-20.2088	160	228	75	55	2192	294	160	134	255	219	255	200	1714
Lactuca indica	Asteraceae	Herb	100	0.749	57.6907	-20.2576	231	219	69	54	2076	283	157	126	245	197	245	193	2026
Lactuca indica	Asteraceae	Herb	100	0.749	57.5551	-20.4529	295	217	69	53	2160	282	154	128	244	194	244	189	1875
Lactuca indica	Asteraceae	Herb	100	0.749	57.6162	-20.347	354	214	70	54	2157	279	150	129	240	190	240	186	1933
Leonurus japonicus	Lamiaceae	Herb	100	0.864	6.75	51.95	43	95	77	33	5596	220	-8	228	166	55	166	23	788
Leonurus japonicus	Lamiaceae	Herb	100	0.864	-52.0816	-23.9395	360	209	121	60	2893	302	102	200	243	182	243	170	1480
Leonurus japonicus	Lamiaceae	Herb	100	0.864	-53.6414	-26.9094	383	195	128	57	3316	308	86	222	234	167	234	151	1841
Leonurus japonicus	Lamiaceae	Herb	100	0.864	-49.68	-26.82	561	180	107	54	3032	280	84	196	217	143	217	142	1501
Leonurus japonicus	Lamiaceae	Herb	100	0.864	-52.5749	-24.5063	581	196	119	61	2739	288	93	195	228	170	228	159	1631
Leonurus japonicus	Lamiaceae	Herb	100	0.864	-43.2232	-20.3076	626	210	117	62	2120	295	107	188	228	180	234	180	1225
Leonurus japonicus	Lamiaceae	Herb	100	0.864	-52.4505	-24.2827	698	194	118	62	2648	285	95	190	226	170	226	159	1642
Lunaria annua	Brassicaceae	Herb	100	0.435	5.65	53	0	89	65	30	5319	204	-7	211	102	41	156	24	787
Lunaria annua	Brassicaceae	Herb	100	0.435	3.85	51.3	1	102	63	30	5301	213	6	207	76	59	168	34	754
Lunaria annua	Brassicaceae	Herb	100	0.435	6.15	52	9	96	77	34	5575	218	-7	225	166	55	166	24	763
Lunaria annua	Brassicaceae	Herb	100	0.435	16.648	56.6075	10	77	62	25	6576	212	-32	244	157	20	163	-4	496
Lunaria annua	Brassicaceae	Herb	100	0.435	4.95	51.55	12	96	74	33	5421	215	-3	218	66	54	164	27	793
Lunaria annua	Brassicaceae	Herb	100	0.435	6.25	51.95	13	96	77	34	5569	219	-7	226	166	56	166	24	762
Lunaria annua	Brassicaceae	Herb	100	0.435	-122.655	45.4709	23	119	106	40	5436	270	11	259	56	190	190	52	1044
Lunaria annua	Brassicaceae	Herb	100	0.435	16.5082	56.6448	35	75	63	25	6586	212	-35	247	155	17	161	-6	500
Lunaria annua	Brassicaceae	Herb	100	0.435	11.3552	46.5098	608	97	104	33	7244	260	-53	313	186	0	186	0	786
Lycium ruthenicum	Solanaceae	Trubs	100	0.958	49.8912	40.5615	0	149	70	23	8004	306	12	294	118	251	251	48	265
Lycium ruthenicum	Solanaceae	Trubs	100	0.958	89.11	42.51	372	120	149	28	13481	375	-148	523	284	-17	284	-60	32
Lycium ruthenicum	Solanaceae	Trubs	100	0.958	105.69	37.36	1291	91	139	32	10165	294	-139	433	200	-50	214	-50	235
Lycopersicon esculentum	Solanaceae	Herb	100	0.521	-16.8307	32.6416	90	185	57	47	2323	249	129	120	170	208	216	158	597
Lycopersicon esculentum	Solanaceae	Herb	100	0.521	-17.7357	28.7574	135	196	65	45	2664	278	134	144	176	225	233	166	353
Lycopersicon esculentum	Solanaceae	Herb	100	0.521	-17.7641	28.5728	197	193	66	45	2680	276	130	146	173	223	231	163	347
Lycopersicon esculentum	Solanaceae	Herb	100	0.521	-17.7824	28.6977	204	192	66	45	2699	275	130	145	172	222	230	162	358
Lycopersicon esculentum	Solanaceae	Herb	100	0.521	-17.7872	28.6631	209	192	66	45	2688	275	130	145	172	222	230	162	356
Lycopersicon esculentum	Solanaceae	Herb	100	0.521	-17.7601	28.7993	221	191	66	45	2720	274	128	146	171	222	230	161	371
Lycopersicon esculentum	Solanaceae	Herb	100	0.521	-14.0168	28.4195	313	183	72	49	2552	263	117	146	162	212	218	153	133
Papaver orientale	Papaveraceae	Herb	100	0.201	16.4119	56.3859	3	78	62	25	6553	213	-31	244	157	21	163	-3	513
Papaver orientale	Papaveraceae	Herb	100	0.201	17.0733	57.247	4	75	61	24	6557	212	-34	246	155	17	162	-5	458
Papaver orientale	Papaveraceae	Herb	100	0.201	4.6	52.35	5	93	61	29	5270	205	1	204	106	44	159	29	793
Papaver orientale	Papaveraceae	Herb	100	0.201	4.6	52.5	9	92	58	28	5261	203	1	202	106	104	159	30	789
Papaver orientale	Papaveraceae	Herb	100	0.201	11.787	57.7107	22	71	63	25	6645	196	-48	244	125	13	155	-14	703
Papaver orientale	Papaveraceae	Herb	100	0.201	16.4667	56.5926	38	75	62	25	6570	211	-35	246	155	18	161	-6	504
Papaver orientale	Papaveraceae	Herb	100	0.201	13.404	52.4539	46	91	81	29	6933	239	-34	273	177	42	177	0	564
Papaver orientale	Papaveraceae	Herb	100	0.201	15.5541	58.4158	77	64	77	27	6953	218	-60	278	145	6	156	-22	557
Papaver orientale	Papaveraceae	Herb	100	0.201	8.65783	50.1266	112	99	87	33	6408	245	-18	263	181	28	181	16	644
Papaver orientale	Papaveraceae	Herb	100	0.201	10.4571	49.024	481	80	85	32	6630	224	-40	264	163	5	163	-7	737
Penstemon spectabilis	Plantaginaceae	Trubs	100	0.639	-117.635	34.118	400	177	156	53	4844	341	48	293	126	238	244	121	468
Penstemon spectabilis	Plantaginaceae	Trubs	100	0.639	-117.32	33.9528	450	173	157	51	5103	342	39	303	118	237	244	113	332
Penstemon spectabilis	Plantaginaceae	Trubs	100	0.639	-118.097	34.1778	489	168	145	51	4875	324	40	284	117	229	236	111	554
Penstemon spectabilis	Plantaginaceae	Trubs	100	0.639	-116.813	33.1239	661	157	152	51	5197	325	27	298	103	224	229	97	498
Penstemon spectabilis	Plantaginaceae	Trubs	100	0.639	-117.476	34.2937	1013	148	159	47	6380	337	0	337	81	231	234	73	543
Penstemon spectabilis	Plantaginaceae	Trubs	100	0.639	-118.102	34.2546	1437	121	134	44	6004	291	-9	300	57	199	204	54	677
Petasites hybridus	Asteraceae	Herb	100	0.335	5.65	53	0	89	65	30	5319	204	-7	211	102	41	156	24	787
Petasites hybridus	Asteraceae	Herb	100	0.335	4.35	51.85	1	97	64	30	5295	210	2	208	109	52	164	31	775
Petasites hybridus	Asteraceae	Herb	100	0.335	5.3	51.65	5	94	75	34	5406	214	-4	218	65	52	163	26	780
Petasites hybridus	Asteraceae	Herb	100	0.335	17.5633	59.7683	30	58	70	24	7482	210	-73	283	144	-5	156	-35	553
Petasites hybridus	Asteraceae	Herb	100	0.335	15.4881	58.3919	79	64	78	27	6969	219	-60	279	145	6	157	-22	558
Petasites hybridus	Asteraceae	Herb	100	0.335	5.85	50.95	93	97	76	34	5536	220	-3	223	168	56	168	27	801
Pterocephalus lasiospermus	Dipsacaceae	Trubs	100	0.754	-16.4947	28.3543	1604	125	74	39	3795	233	47	186	90	174	179	82	512
Pterocephalus lasiospermus	Dipsacaceae	Trubs	100	0.754	-16.5668	28.3044	1891	114	75	38	4167	229	32	197	76	170	174	68	502
Pterocephalus lasiospermus	Dipsacaceae	Trubs	100	0.754	-16.6776	28.214	2113	106	76	37	4413	225	21	204	65	165	169	57	491
Pterocephalus lasiospermus	Dipsacaceae	Trubs	100	0.754	-16.6279	28.2244	2207	102	77	37	4489	224	16	208	60	163	166	52	493
Pterocephalus lasiospermus	Dipsacaceae	Trubs	100	0.754	-16.6108	28.2577	2387	95	78	36	4704	220	6	214	51	159	161	43	498
Pterocephalus lasiospermus	Dipsacaceae	Trubs	100	0.754	-16.641	28.2708	2961	64	80	36	4806	192	-25	217	19	130	132	11	564
Rosa gallica	Rosaceae	Trubs	100	0.886	2.05	41.39	164	160	71	32	5220	277	60	217	170	228	229	97	621
Rosa gallica	Rosaceae	Trubs	100	0.886	10.29	50.02	225	90	91	32	6739	241	-35	276	175	14	175	1	597
Rosa gallica	Rosaceae	Trubs	100	0.886	10.47	50.04	241	87	91	33	6680	237	-37	274	172	12	172	0	604
Rosa gallica	Rosaceae	Trubs	100	0.886	10.4	50.18	310	83	92	33	6683	234	-40	274	168	8	168	-4	624
Rosa gallica	Rosaceae	Trubs	100	0.886	16.2267	48.2189	348	89	94	32	7135	248	-45	293	179	9	179	-4	673
Rosa gallica	Rosaceae	Trubs	100	0.886	13.12	48.42	379	85	98	33	7128	239	-56	295	173	40	173	-11	987
Rosa gallica	Rosaceae	Trubs	100	0.886	10.1596	48.9053	486	81	84	32	6570	224	-38	262	163	7	163	-5	729
Rosa gallica	Rosaceae	Trubs	100	0.886	10.0405	48.874	487	81	85	32	6547	224	-38	262	163	8	163	-5	733
Rosa gallica	Rosaceae	Trubs	100	0.886	9.04551	44.7365	510	104	81	30	6324	246	-23	269	112	184	184	21	1067
Rosa gallica	Rosaceae	Trubs	100	0.886	10.2071	48.874	628	73	83	32	6504	215	-44	259	155	0	155	-12	798
Rumex obtusifolius	Polygonaceae	Herb	100	0.478	6.5	53.25	0	86	73	33	5388	207	-14	221	151	42	154	18	794
Rumex obtusifolius	Polygonaceae	Herb	100	0.478	3.55	51.45	2	101	55	28	5183	207	12	195	78	58	166	36	734
Rumex obtusifolius	Polygonaceae	Herb	100	0.478	4.4	52.15	4	95	61	30	5231	206	3	203	108	48	161	31	781
Rumex obtusifolius	Polygonaceae	Herb	100	0.478	-73.9516	40.7701	12	121	88	26	8770	293	-42	335	106	7	233	7	1127
Rumex obtusifolius	Polygonaceae	Herb	100	0.478	174.916	-36.8803	23	152	82	47	3109	242	68	174	112	177	193	112	1243
Rumex obtusifolius	Polygonaceae	Herb	100	0.478	5.11527	50.898	35	99	78	34	5576	223	-5	228	169	59	169	27	799
Rumex obtusifolius	Polygonaceae	Herb	100	0.478	174.732	-36.7938	39	152	80	46	3128	241	68	173	112	177	192	112	1284
Rumex obtusifolius	Polygonaceae	Herb	100	0.478	-17.7979	28.6358	862	159	68	42	3076	251	92	159	134	196	203	125	451
Salvia dominica	Lamiaceae	Trubs	100	0.627	35.6555	32.779	0	218	124	44	5994	364	85	279	139	288	290	139	389
Salvia dominica	Lamiaceae	Trubs	100	0.627	35.654	32.6904	12	215	123	44	6117	361	83	278	135	287	288	135	384
Salvia dominica	Lamiaceae	Trubs	100	0.627	35.6938	32.7805	242	202	118	43	5953	345	73	272	124	272	272	124	437
Salvia dominica	Lamiaceae	Trubs	100	0.627	35.8029	33.1063	963	152	99	37	6069	291	28	263	71	223	223	71	689
Sium latifolium	Apiaceae	Herb	100	0.207	5.95	53.25	0	88	65	30	5314	204	-9	213	101	41	155	22	794
Sium latifolium	Apiaceae	Herb	100	0.207	5.3	51.5	21	94	74	33	5445	214	-5	219	35	53	163	25	786
Sium latifolium	Apiaceae	Herb	100	0.207	16.6693	59.5425	33	60	75	25	7425	217	-72	289	145	-1	158	-33	566
Sium latifolium	Apiaceae	Herb	100	0.207	11.9489	54.0722	72	82	61	26	6220	204	-28	232	161	29	161	4	615
Sium latifolium	Apiaceae	Herb	100	0.207	15.619	58.3718	95	63	77	27	6953	217	-60	277	144	5	156	-22	561
Sium latifolium	Apiaceae	Herb	100	0.207	15.4912	57.3543	156	64	73	27	6719	211	-51	262	144	8	153	-19	586
Sonchus angustissimus	Asteraceae	Herb	100	0.852	9.25	4.25	1148	182	83	77	808	241	134	107	170	187	191	170	2721
Sonchus angustissimus	Asteraceae	Herb	100	0.852	9.67	4.97	1271	197	92	77	906	264	145	119	183	203	207	183	2369
Sonchus angustissimus	Asteraceae	Herb	100	0.852	9.22	4.2	1540	163	85	77	800	223	114	109	151	169	172	151	2622
Sonchus angustissimus	Asteraceae	Herb	100	0.852	9.82	5.03	1850	168	95	76	930	237	112	125	154	175	178	154	2162
Sonchus angustissimus	Asteraceae	Herb	100	0.852	10.52	6.23028	2281	160	108	76	976	241	99	142	146	167	171	146	1970
Spiraea crenata	Rosaceae	Herb	100	0.896	40.67	47.5657	6	97	90	24	10191	295	-77	372	207	-27	225	-34	500
Spiraea crenata	Rosaceae	Herb	100	0.896	48.6084	52.9999	30	53	89	20	12159	271	-155	426	203	-95	203	-105	468
Spiraea crenata	Rosaceae	Herb	100	0.896	39.237	50.9259	94	69	88	23	10529	265	-112	377	199	-5	199	-67	531
Spiraea crenata	Rosaceae	Herb	100	0.896	47.9193	53.1332	110	49	88	20	12033	267	-156	423	198	-96	198	-107	514
Spiraea crenata	Rosaceae	Herb	100	0.896	48.3163	53.2436	125	47	89	20	12045	265	-159	424	196	-98	196	-109	489
Spiraea crenata	Rosaceae	Herb	100	0.896	15.9543	57.4442	140	66	70	27	6708	210	-49	259	146	9	155	-16	570
Spiraea crenata	Rosaceae	Herb	100	0.896	47.7792	52.8066	171	48	90	21	12056	267	-157	424	198	-35	198	-108	544
Tordylium maximum	Apiaceae	Herb	100	0.77	4.81015	44.017	26	137	102	36	6179	292	12	280	143	217	217	58	709
Tordylium maximum	Apiaceae	Herb	100	0.77	0.70823	44.1368	50	127	104	40	5627	268	13	255	64	197	199	54	740
Tordylium maximum	Apiaceae	Herb	100	0.77	3.76362	43.5262	69	139	100	37	5721	283	16	267	147	213	213	66	726
Tordylium maximum	Apiaceae	Herb	100	0.77	1.38803	48.9679	70	105	84	37	5181	229	4	225	73	69	170	38	609
Tordylium maximum	Apiaceae	Herb	100	0.77	5.31293	43.5161	171	132	96	35	5952	278	10	268	140	209	209	57	627
Tordylium maximum	Apiaceae	Herb	100	0.77	1.49585	45.1213	225	121	106	41	5503	263	5	258	58	85	191	49	872
Tordylium maximum	Apiaceae	Herb	100	0.77	-5.26375	37.8423	297	170	124	38	6594	357	38	319	98	257	257	89	635
Tordylium maximum	Apiaceae	Herb	100	0.77	2.4666	42.6683	709	115	83	34	5590	249	7	242	132	54	188	46	847
Tordylium maximum	Apiaceae	Herb	100	0.77	3.22595	44.2845	730	106	102	38	5798	256	-10	266	154	43	181	33	750
Tordylium maximum	Apiaceae	Herb	100	0.77	14.0246	42.1141	1063	98	77	30	6295	241	-14	255	67	180	180	21	812
Verbena bonariensis	Verbenaceae	Herb	100	0.559	151.426	-33.3082	5	177	97	48	3752	266	66	200	220	133	222	126	1290
Verbena bonariensis	Verbenaceae	Herb	100	0.559	174.916	-36.8803	23	152	82	47	3109	242	68	174	112	177	193	112	1243
Verbena bonariensis	Verbenaceae	Herb	100	0.559	175.026	-40.8772	31	132	81	46	3104	224	51	173	100	172	172	92	1173
Verbena bonariensis	Verbenaceae	Herb	100	0.559	174.939	-41.0011	248	121	79	46	3137	212	42	170	80	161	161	80	1456
Verbena bonariensis	Verbenaceae	Herb	100	0.559	150.56	-34.1562	283	154	124	50	4331	271	23	248	204	104	206	95	984
Argyranthemum frutescens	Asteraceae	Trubs	90	0.753	-17.7357	28.7574	135	196	65	45	2664	278	134	144	176	225	233	166	353
Argyranthemum frutescens	Asteraceae	Trubs	90	0.753	-17.7641	28.5728	197	193	66	45	2680	276	130	146	173	223	231	163	347
Argyranthemum frutescens	Asteraceae	Trubs	90	0.753	-17.7591	28.6475	209	192	66	45	2688	275	130	145	172	222	230	162	356
Argyranthemum frutescens	Asteraceae	Trubs	90	0.753	-17.7614	28.8077	221	191	66	45	2720	274	128	146	171	222	230	161	371
Argyranthemum frutescens	Asteraceae	Trubs	90	0.753	-17.8342	28.4899	341	186	66	44	2777	270	122	148	164	217	225	154	359
Argyranthemum frutescens	Asteraceae	Trubs	90	0.753	-17.3222	28.0838	600	172	69	43	2899	262	105	157	148	206	213	139	385
Argyranthemum frutescens	Asteraceae	Trubs	90	0.753	-17.841	28.6625	905	157	68	42	3096	249	89	160	131	194	201	122	454
Genista tinctoria	Fabaceae	Trubs	90	0.476	17.7108	59.9592	41	56	70	24	7543	208	-76	284	143	-7	155	-39	561
Genista tinctoria	Fabaceae	Trubs	90	0.476	17.7102	59.953	55	55	70	24	7556	208	-76	284	142	-7	155	-39	563
Genista tinctoria	Fabaceae	Trubs	90	0.476	11.9391	58.3128	63	68	64	25	6687	200	-47	247	77	11	155	-16	765
Genista tinctoria	Fabaceae	Trubs	90	0.476	10.21	49.97	212	90	90	32	6728	241	-33	274	175	15	175	2	596
Genista tinctoria	Fabaceae	Trubs	90	0.476	10.29	50.02	225	90	91	32	6739	241	-35	276	175	14	175	1	597
Genista tinctoria	Fabaceae	Trubs	90	0.476	10.46	50.12	290	84	91	33	6697	234	-40	274	169	9	169	-3	618
Genista tinctoria	Fabaceae	Trubs	90	0.476	10.62	50.02	316	83	90	33	6675	231	-41	272	167	8	167	-4	638
Genista tinctoria	Fabaceae	Trubs	90	0.476	9.4034	48.8492	360	91	87	33	6420	232	-29	261	171	19	171	7	702
Genista tinctoria	Fabaceae	Trubs	90	0.476	9.68	50.27	363	83	88	32	6517	227	-40	267	165	8	165	-3	701
Genista tinctoria	Fabaceae	Trubs	90	0.476	12.04	49.42	444	78	83	30	6921	225	-49	274	164	32	164	-14	666
Matthiola maderensis	Brassicaceae	Trubs	90	0.926	-16.684	32.7436	20	188	54	46	2326	248	133	115	174	211	219	161	561
Matthiola maderensis	Brassicaceae	Trubs	90	0.926	-16.3086	33.0938	163	179	53	43	2511	244	123	121	163	205	213	150	448
Matthiola maderensis	Brassicaceae	Trubs	90	0.926	-16.9386	32.7581	1273	123	62	42	2982	207	61	146	102	158	166	90	782
Armeria pungens	Plumbaginaceae	Herb	81	0.992	-8.13008	37.0754	4	172	91	43	4107	289	78	211	132	224	228	123	497
Armeria pungens	Plumbaginaceae	Herb	81	0.992	-8.04153	37.0349	6	172	91	43	4103	287	78	209	132	224	228	123	501
Armeria pungens	Plumbaginaceae	Herb	81	0.992	8.82569	40.9469	14	165	73	33	5091	286	70	216	145	230	233	104	562
Armeria pungens	Plumbaginaceae	Herb	81	0.992	-8.90725	37.1905	32	166	84	46	3322	266	87	179	134	206	210	126	488
Armeria pungens	Plumbaginaceae	Herb	81	0.992	-8.79054	37.7194	40	168	90	43	3946	286	81	205	128	217	221	120	549
Armeria pungens	Plumbaginaceae	Herb	81	0.992	-8.97803	37.0286	45	162	82	50	2825	251	90	161	136	194	199	128	469
Armeria pungens	Plumbaginaceae	Herb	81	0.992	9.17364	41.2361	53	160	62	31	4874	270	73	197	141	222	226	103	540
Achillea ligustica	Asteraceae	Herb	80	0.877	9.41704	42.6245	40	151	86	36	5133	280	45	235	129	217	219	90	736
Achillea ligustica	Asteraceae	Herb	80	0.877	9.4011	44.2638	76	144	77	31	5847	275	31	244	113	219	219	70	955
Achillea ligustica	Asteraceae	Herb	80	0.877	9.02886	42.5946	192	145	77	35	5067	266	46	220	124	210	212	85	757
Achillea ligustica	Asteraceae	Herb	80	0.877	9.14567	40.9607	403	143	66	30	5340	265	49	216	120	212	214	79	673
Achillea ligustica	Asteraceae	Herb	80	0.877	9.38362	42.6891	501	130	65	30	5168	247	37	210	109	197	199	69	752
Achillea ligustica	Asteraceae	Herb	80	0.877	8.89845	42.5117	563	126	66	31	5089	243	35	208	106	192	195	67	786
Achillea ligustica	Asteraceae	Herb	80	0.877	9.21434	41.7742	1094	102	50	24	5319	216	15	201	81	172	174	41	779
Achillea ligustica	Asteraceae	Herb	80	0.877	14.9681	37.6954	1633	89	62	26	6187	224	-10	234	63	171	171	17	680
Achillea ptarmicoides	Asteraceae	Herb	80	0.837	131.253	42.797	14	60	91	22	10862	252	-152	404	193	-88	193	-88	695
Achillea ptarmicoides	Asteraceae	Herb	80	0.837	131.85	43.5921	73	50	92	21	11672	250	-177	427	189	-111	189	-111	668
Achillea ptarmicoides	Asteraceae	Herb	80	0.837	134.108	43.0191	180	54	82	21	10409	239	-145	384	182	-70	182	-89	815
Achillea ptarmicoides	Asteraceae	Herb	80	0.837	131.489	43.0996	286	42	88	21	11261	236	-177	413	178	-112	178	-112	725
Achillea ptarmicoides	Asteraceae	Herb	80	0.837	135.402	44.3239	292	35	94	23	10856	229	-176	405	167	-92	167	-114	755
Achillea ptarmicoides	Asteraceae	Herb	80	0.837	129.517	41.0833	589	52	104	28	9472	230	-141	371	166	-75	169	-75	786
Achillea ptarmicoides	Asteraceae	Herb	80	0.837	126.874	54.0884	786	-63	126	21	17076	225	-374	599	144	-243	144	-292	621
Achillea ptarmicoides	Asteraceae	Herb	80	0.837	116.817	43.5	1333	9	132	26	13208	245	-251	496	169	-172	169	-172	360
Aconitum raddeanum	Ranunculaceae	Herb	80	0.018	132.93	43.8899	273	38	91	21	11720	238	-189	427	177	-124	177	-124	719
Aconitum raddeanum	Ranunculaceae	Herb	80	0.018	130.677	49.1466	332	-14	123	21	16437	255	-328	583	180	-199	180	-243	643
Aconitum raddeanum	Ranunculaceae	Herb	80	0.018	126.834	54.2718	420	-44	126	20	17132	245	-356	601	163	-224	163	-275	566
Aconitum raddeanum	Ranunculaceae	Herb	80	0.018	127.07	54.0417	693	-58	126	20	17136	231	-371	602	149	-289	149	-289	610
Aconitum raddeanum	Ranunculaceae	Herb	80	0.018	126.749	54.138	806	-64	126	21	17041	224	-374	598	143	-293	143	-293	621
Aconitum raddeanum	Ranunculaceae	Herb	80	0.018	126.912	54.0986	846	-66	126	21	17065	222	-377	599	141	-295	141	-295	631
Althaea hirsuta	Malvaceae	Herb	80	0.586	10.4828	43.9048	167	137	89	34	6087	280	19	261	103	215	215	60	907
Althaea hirsuta	Malvaceae	Herb	80	0.586	11.4605	44.4077	212	131	84	28	7333	288	-6	294	90	223	223	33	791
Althaea hirsuta	Malvaceae	Herb	80	0.586	3.71164	43.7419	217	131	101	37	5803	279	9	270	138	206	206	57	742
Althaea hirsuta	Malvaceae	Herb	80	0.586	3.77715	43.7811	250	129	101	37	5832	277	7	270	136	204	204	55	747
Althaea hirsuta	Malvaceae	Herb	80	0.586	7.99135	49.1211	267	92	87	33	6335	236	-25	261	173	51	173	10	726
Althaea hirsuta	Malvaceae	Herb	80	0.586	1.97627	42.9439	516	119	89	35	5713	257	6	251	138	57	193	47	809
Althaea hirsuta	Malvaceae	Herb	80	0.586	8.82121	48.2533	587	84	91	33	6378	230	-38	268	165	14	165	1	915
Althaea hirsuta	Malvaceae	Herb	80	0.586	5.76601	44.528	850	88	101	36	6155	239	-40	279	96	166	166	7	913
Althaea hirsuta	Malvaceae	Herb	80	0.586	5.73902	44.5746	1026	78	97	35	6076	226	-46	272	42	155	155	-2	969
Althaea officinalis	Malvaceae	Herb	80	0.591	4.8	52.45	0	92	62	30	5266	206	0	206	105	106	159	29	797
Althaea officinalis	Malvaceae	Herb	80	0.591	3.95	51.8	1	98	58	29	5233	206	7	199	112	53	164	34	753
Althaea officinalis	Malvaceae	Herb	80	0.591	0.74024	50.9186	3	103	73	35	4786	216	13	203	79	121	166	45	687
Althaea officinalis	Malvaceae	Herb	80	0.591	6.25	51.95	13	96	77	34	5569	219	-7	226	166	56	166	24	762
Althaea officinalis	Malvaceae	Herb	80	0.591	17.2156	59.0569	24	67	69	25	7161	217	-56	273	150	6	162	-21	545
Althaea officinalis	Malvaceae	Herb	80	0.591	13.3693	52.4017	45	91	82	30	6917	240	-33	273	178	42	178	1	566
Althaea officinalis	Malvaceae	Herb	80	0.591	8.37008	49.7259	89	99	86	32	6462	244	-18	262	181	28	181	15	594
Althaea officinalis	Malvaceae	Herb	80	0.591	8.37054	49.8316	98	98	86	32	6474	243	-19	262	180	57	180	14	585
Althaea officinalis	Malvaceae	Herb	80	0.591	10.29	50.07	277	87	91	33	6705	238	-37	275	171	12	171	-1	620
Ammi majus	Apiaceae	Herb	80	0.587	4.9	52.05	0	94	71	33	5318	212	-3	215	105	50	162	28	799
Ammi majus	Apiaceae	Herb	80	0.587	4.9	52.05	1	94	71	33	5318	212	-3	215	105	50	162	28	799
Ammi majus	Apiaceae	Herb	80	0.587	-94.9655	29.7368	9	204	101	36	6229	332	57	275	265	165	279	120	1266
Ammi majus	Apiaceae	Herb	80	0.587	5.85	51.85	16	95	77	34	5520	216	-7	223	165	53	165	24	770
Ammi majus	Apiaceae	Herb	80	0.587	-95.8008	29.5252	31	202	116	39	6355	342	47	295	264	164	278	114	1113
Ammi majus	Apiaceae	Herb	80	0.587	150.977	-33.7578	64	172	109	48	4085	275	51	224	219	125	221	117	984
Ammi majus	Apiaceae	Herb	80	0.587	174.411	-39.4542	232	125	81	46	3133	217	41	176	85	166	166	85	1696
Ammi majus	Apiaceae	Herb	80	0.587	150.397	-28.8946	252	189	147	49	5491	333	34	299	256	115	256	115	647
Andryala pinnatifida	Asteraceae	Trubs	80	0.946	-16.278	28.548	509	171	70	46	2713	257	106	151	149	200	208	140	497
Andryala pinnatifida	Asteraceae	Trubs	80	0.946	-16.1698	28.569	549	169	70	46	2723	256	104	152	147	198	207	138	489
Andryala pinnatifida	Asteraceae	Trubs	80	0.946	-17.2578	28.1262	857	159	70	42	3063	253	90	163	133	196	203	125	426
Andryala pinnatifida	Asteraceae	Trubs	80	0.946	-17.8306	28.6371	862	159	68	42	3076	251	92	159	134	196	203	125	451
Andryala pinnatifida	Asteraceae	Trubs	80	0.946	-17.8298	28.6247	1175	143	69	41	3288	240	74	166	116	184	191	107	482
Andryala pinnatifida	Asteraceae	Trubs	80	0.946	-17.802	28.7243	1544	125	70	40	3510	227	53	174	95	170	176	87	528
Anthemis tinctoria	Asteraceae	Herb	80	0.765	4.3	52	0	97	62	30	5247	208	3	205	110	51	163	32	773
Anthemis tinctoria	Asteraceae	Herb	80	0.765	4.6	52.35	5	93	61	29	5270	205	1	204	106	44	159	29	793
Anthemis tinctoria	Asteraceae	Herb	80	0.765	6.3	51.9	12	97	77	34	5595	220	-6	226	167	56	167	24	762
Anthemis tinctoria	Asteraceae	Herb	80	0.765	6.3	51.85	13	97	77	33	5626	221	-6	227	168	57	168	24	762
Anthemis tinctoria	Asteraceae	Herb	80	0.765	6.15	51.9	14	96	77	34	5589	218	-7	225	166	55	166	24	762
Anthemis tinctoria	Asteraceae	Herb	80	0.765	5.95	50.8	136	97	75	33	5560	221	-3	224	168	56	168	27	846
Anthriscus sylvestris	Apiaceae	Herb	80	0.156	3.85	51.5	0	101	60	29	5263	211	8	203	76	58	167	35	750
Anthriscus sylvestris	Apiaceae	Herb	80	0.156	3.85	51.3	1	102	63	30	5301	213	6	207	76	59	168	34	754
Anthriscus sylvestris	Apiaceae	Herb	80	0.156	0.095231	52.218	17	97	75	35	4848	212	0	212	136	61	159	36	552
Anthriscus sylvestris	Apiaceae	Herb	80	0.156	-2.8798	53.3698	28	94	68	36	4292	193	7	186	73	58	149	41	815
Anthriscus sylvestris	Apiaceae	Herb	80	0.156	16.4696	58.9551	41	64	74	26	7155	218	-61	279	148	5	160	-24	578
Anthriscus sylvestris	Apiaceae	Herb	80	0.156	16.2658	58.9651	65	63	75	26	7168	218	-64	282	146	3	158	-26	587
Anthriscus sylvestris	Apiaceae	Herb	80	0.156	0.236247	52.0269	68	96	75	34	4935	213	-2	215	68	59	159	33	576
Argemone pleiacantha	Papaveraceae	Herb	80	0.777	-114.09	34.3161	211	223	156	41	8044	420	43	377	123	258	327	123	141
Argemone pleiacantha	Papaveraceae	Herb	80	0.777	-111.037	29.1582	236	239	158	51	5831	387	81	306	310	262	310	164	282
Argemone pleiacantha	Papaveraceae	Herb	80	0.777	-111.046	31.6044	1024	175	182	50	6585	357	0	357	255	205	261	94	407
Argemone pleiacantha	Papaveraceae	Herb	80	0.777	-111.462	31.7786	1041	179	171	49	6655	354	10	344	260	208	265	97	408
Argemone pleiacantha	Papaveraceae	Herb	80	0.777	-111.879	33.9639	1116	166	165	46	7065	358	4	354	256	193	260	82	510
Argemone pleiacantha	Papaveraceae	Herb	80	0.777	-110.869	31.4566	1201	164	172	50	6470	338	-5	343	242	194	247	83	438
Argemone pleiacantha	Papaveraceae	Herb	80	0.777	-110.704	31.7774	1496	154	153	47	6381	322	-2	324	228	186	236	74	498
Argemone pleiacantha	Papaveraceae	Herb	80	0.777	-106.59	32.4276	1527	143	176	47	7384	329	-42	371	229	136	239	49	289
[truncated: 11,029 more rows]
